# Supplementary material for: Rapid identification and recovery of ENU-induced mutations with next-generation sequencing and Paired-End Low-Error analysis
Source: BMC Genomics. 2015 Feb 14;16(1):83. doi: 10.1186/s12864-015-1263-4 (PMC4457992; doi:10.1186/s12864-015-1263-4)
Supplement: Additional file 2: — Information about 109 target fragments. 109 target fragments were listed by gene name and exon number. lef1_ex7 is the positive control fragment which was previously screened by CEL1-TILLING. [file 12864_2015_1263_MOESM2_ESM.xlsx]

## Sheet: Table S1 
Genes	fragments	exon number	screening size	coding size	variant tested	variant F ≥1:576	1:576>variant F >1:1000	variant F≤1:1000	variant confirmed	forward primer	reverse primer
lef1	lef1_Ex7	1	258	163	19	8	5	6	11	ccatgtatcacttaataattcccat	actccattcgtataaggaagattt
amer1	amer1_Ex1a	1	254	828	3	1	2	0	3	GGTCATCAAAAACAGGAGTAACAA	TGCTTCCCGCTTTTCTACTT
	amer1_Ex1b		247		0	0	0	0	0	GCATTCGGAGACACAGGAAA	TCAGGCACTAGTGTTACATCTATCGT
	amer1_Ex1c		246		0	0	0	0	0	CCTTTGGCTGCCACTGAA	AGAGGAGCAGGATGCAACA
	amer1_Ex1d		260		0	0	0	0	0	CTGATGGAGAGCCACCTGTT	CTGCAAGTAATCCGCGTCTA
atoh1b	atoh1b_Ex1a	1	251	442	0	0	0	0	0	GGACACTTTCGGGAGGAGTT	ACGCGCCTGTGTCTCTGA
	atoh1b_Ex1b		259		2	1	1	0	1	CAGTGGCCCTCAGAGACACA	CGAAGTTGCGTCAATAGCGTA
col4a3	col4a3_Ex8-9	1	278	123	1	1	0	0	0	tgtaagtgcgtgagtctaacattt	tgcatgtcgtttaaataacaaagt
	col4a3_Ex18-19	0	268	110	0	0	0	0	0	ctgtttgttcaccttttccacat	ccggggttgttattatttgactat
	col4a3_Ex21	1	258	184	2	0	2	0	0	gagtttaaatgttttcacagGGTTT	gaccaagccgaaaagacagt
col4a4	col4a4_Ex4	1	241	135	0	0	0	0	0	acatgattaatcttctccctctctt	tgcaacagaatgaaggctct
	col4a4_Ex11-12	2	265	123	1	0	1	0	0	gtaaagctgtttatatgatgaattt	acatgtgggagttttacCTT
	col4a4_Ex21	1	235	90	1	0	1	0	1	caaaagccaacgtgtctgtctt	tctcactgaacccaaacctttct
	col4a4_Ex25	1	259	184	1	0	1	0	0	ccccttcaaatgtgttcaga	tggtgttagcgctgtgactt
	col4a4_Ex28	1	263	214	0	0	0	0	0	ttccatcttgtctgtagGTCCA	gaataaaggtcacttgtcttgtggt
col4a6	col4a6_Ex4	1	261	135	0	0	0	0	0	taccttctatctatctttctcaccat	tgcaaacgtaaacattccat
	col4a6_Ex18	1	236	150	0	0	0	0	0	tggccctgaatataacataactgta	tgaccacttatatcgatgtcttcat
	col4a6_Ex20	1	223	158	0	0	0	0	0	tcctacttaaccctttgcactt	tgcacattacattacattacatttct
	col4a6_Ex21	1	258	180	1	1	0	0	1	ccaagtaaattccacaatcaccta	gacaaaaattaggaaaagggaacat
cspp1b	cspp1b_Ex5	1	252	152	0	0	0	0	0	catggctcagtgttaaaactctct	cagcagacaaaccaacatgaa
	cspp1b_Ex14	1	219	148	2	0	1	1	1	gccttccagtttattcattgtgtat	gcaagtgtcaaggtcaagctaa
	cspp1b_Ex17	1	242	150	3	2	1	0	2	ggctttgaatttttatctcactgtt	ctaaactgcaggagtgcgtct
eml1	eml1_Ex2	1	250	183	0	0	0	0	0	gctgttcctcatatttgaatgttt	tcttttgtgaaagacatgtatggta
	eml1_Ex3	1	223	130	0	0	0	0	0	ctggctatgtgtcttgtcatctt	cagactgctaatctggattgaaa
	eml1_Ex4	1	254	135	0	0	0	0	0	ccaaccaaataccttacaaatgt	gttgagccaaaaaggaaagtta
	eml1_Ex6	1	247	130	2	1	1	0	2	gtgacccatgcattttcttct	gctatgagcgttcagaatcaat
Exosc3	Exosc3_Ex1	1	265	212	2	1	1	0	0	TGGACTCCTCAGTGCACACTA	ctggcacatgttgtgtgtgt
	Exosc3_Ex2	1	202	150	0	0	0	0	0	cggactgacctctgctcttt	ctggagtggctctgtcatca
	Exosc3_Ex3	1	261	152	0	0	0	0	0	tcctcctaacgctgctgttt	gcctgtgctgttgagtgtgt
flt1	flt1_Ex3	1	258	205	0	0	0	0	0	cgctttgtttaccctaaacttgat	cctgaagcatcttacCTGTGAT
	flt1_Ex14	1	261	137	0	0	0	0	0	cccctctctctctcacactgta	AGCATGATTCctgtcaataacat
	flt1_Ex15	1	245	122	3	1	2	0	3	CAGGTGTCTGgtgagactaggaa	gaacacacactcaagccaactt
	flt1_Ex24	1	240	112	0	0	0	0	0	GGAACGGAGATgtgagtgaa	gacaggaaaatgctgatcgagt
FUS	FUS_Ex3	1	250	161	0	0	0	0	0	ccacccatcaacccattc	gagctattgcagatattcatgactaa
	FUS_Ex5	1	279	233	0	0	0	0	0	gacaggaatatgttgtgttgtgtcta	ccacCTCCCTGTCCGTACT
	FUS_Ex6	1	280	184	0	0	0	0	0	gcaagacattgtaaaaaggttagga	ggagatggaaacaatttgtgata
hif1ab	hif1ab_Ex3	1	268	152	0	0	0	0	0	caggtgtaaacatgaccttacatt	ctacaccataagcttttaatcgaa
	hif1ab_Ex5	1	232	110	0	0	0	0	0	gccacacacgacacattcat	caattagcaacagtttgaaaagaca
	hif1ab_Ex7	1	268	107	1	0	1	0	0	cagtttttcagcatgtggcta	catgacaccttctgtatcagctt
	hif1ab_Ex8	1	239	148	2	1	1	0	0	gcgaatgccttttaattgga	gaatatgcacaaaaagcttcaca
	hif1ab_Ex9	1	298	232	1	1	0	0	1	gctaattaactcatattttcaacttt	GTTGTTGAAGTCCAGAGAGAT
irf6	irf6_Ex3	1	252	186	6	1	1	4	1	gaccacttttttcttatttgtgtgtt	gtgtgtgttacCAGGGTTGCT
	irf6_Ex5	1	269	231	3	1	1	1	0	gttcagGCATGAGTGCGTCT	GGTCTCCGGCGTGATGAA
kif7	kif7_Ex4b	1	287	244	0	0	0	0	0	CCGTTTGAAGTGGATGTAAGGAA	tggatatgcctgaagccaac
	kif7_Ex5	1	259	138	0	0	0	0	0	ggcaaatgtcttgcggtaaa	ggaccattattctaaagtgtgacctt
	kif7_Ex6	1	271	189	0	0	0	0	0	cccacaaggctctaaccgta	ggggatgctgtgagacaaat
	kif7_Ex7	1	248	146	0	0	0	0	0	taggcccttgttaagaccattat	caatatctcatcagcagaaacttgt
	kif7_Ex9	1	267	162	0	0	0	0	0	cccctacatgcattaccagtt	caatttttggccgttaggtt
	kif7_Ex10	1	256	203	0	0	0	0	0	aataatcatgttttctctttctgcat	cgatctaaagctgccagaca
	Kif7_Ex11	1	258	198	3	2	1	0	2	ctgtaaatgtgcatgcatgctt	ttcccccttctgcactgata
lycat	lycat_Ex2	1	249	153	0	0	0	0	0	gCTGAGGATGGTGTCTCCT	cacacactttagtctatctctcgtt
	lycat_Ex3	1	243	199	1	0	1	0	0	ggcctgtgtggtgatgatta	cacacacactgacCGAAGC
map3k12	map3k12_Ex2	1	224	215	1	0	1	0	0	CCCCACCCTGAGTGATGA	ggtactcacCCTCCTGGCTTT
	map3k12_Ex3	1	279	184	1	0	0	1	0	cctgtggagactaaacccact	ggtacagttggatgattggtctt
	map3k12_Ex4	1	261	192	0	0	0	0	0	ttggccaactcaacaaacat	gtgctgtacTTTGGAGACTTGA
	map3k12_Ex5	1	253	159	0	0	0	0	0	ctatgcaaccgcacactgaa	tgctatcaacctcttaaaacgtca
	map3k12_Ex6	1	216	159	0	0	0	0	0	cctgggagtatccagaggtca	gtgtgttttacCAGCACTGTCTGA
	map3k12_Ex8	1	259	110	1	1	0	0	1	gtctaggcttgcctgggaat	gaatgtgtatggggtgtgtca
maza	maza_Ex2	1	216	157	0	0	0	0	0	atgtgtgaatttgccccttct	gcccacccttctcctgtttt
	maza_Ex3	1	259	179	0	0	0	0	0	ctctcttctctttcccagTAAAACC	GCATCGACTGCTGTGGGTAT
	maza_Ex4	1	248	210	0	0	0	0	0	CCCAACCCAAATCCCAAT	gcttacCTTGAGAAGCCCTT
mllt4	mllt4_Ex4	1	236	161	0	0	0	0	0	ccatggcattttccttcttt	cagtctgtcatacaaggccatt
	mllt4_Ex5	1	250	161	0	0	0	0	0	tctgacttaattggctgccttt	tggggaagtttgtaatcgtta
	mllt4_Ex6	1	251	158	0	0	0	0	0	aattctcttctatccaattttgttt	gccctgcatcttgagagtt
	mllt4_Ex15	1	244	206	1	0	1	0	0	cgtttcatctgtcccatgatt	acccacCTGGATGACTCCTT
	mllt4_Ex18	1	265	228	0	0	0	0	0	GATGTTCTGCACACGCTGA	cCTGGACTATGCGGCTGA
	mllt4_Ex26	1	222	183	0	0	0	0	0	ctctccttcatccgtgcag	ggcaaacttacTGGCCACAT
myo10l1	myo10l1_Ex4	1	257	188	3	1	1	1	1	gcttcttttccattgtctttcag	acaaagcacatttaaaacaagaaag
	myo10l1_Ex12	1	259	147	0	0	0	0	0	gactggttttagccaagacaacta	tgtgtgtgaatgaacaggtga
nbeab	nbeab_Ex13	1	260	169	3	1	1	1	2	gtgtgtgtttgtgtttgtgttgtt	caccttatggagagtccctgtag
	nbeab_Ex17	1	239	93	0	0	0	0	0	tctgatgcaaacattacatagttttt	ggattcacttgagagagagagaga
	nbeab_Ex21	1	250	193	1	1	0	0	1	ccatctcattttccgtgtga	gcttcacaggtttgacaaaaag
	nbeab_Ex22	1	249	196	0	0	0	0	0	gcctaacttgttaccaatatttgttt	GAATCTGTGGTCTCTGGTTCAT
	nbeab_Ex37	1	241	158	3	0	3	0	1	ccaacttgttgtttttcttcttct	gagtccagcaacagttttgatt
oit3	oit3_Ex3	1	258	123	0	0	0	0	0	aacaccaaggcagctcacta	agtgtgaccggtatcttcttgtt
	oit3_Ex4	1	230	123	3	0	3	0	1	gtgtctatgtttttggtgggttt	caaacccaatgtcaaagtgaa
	oit3_Ex6a	1	267	406	0	0	0	0	0	ggataatcctcttccttcctct	CGCTCTTAAACAGCTCCAAA
	oit3_Ex6b		263		0	0	0	0	0	CAACACAGCGCTGGAGTTA	tcttttgaataccttacCCGTCTT
orc1	orc1_Ex4	1	250	173	0	0	0	0	0	tcgcaatcagtgttggttatt	ctcttcatgatacgattcctacaa
	orc1_Ex10	1	257	211	1	1	0	0	1	TCTGATTGCCAACAAGTTTGA	gcattgcataaaatgcaaatgta
	orc1_Ex13	1	279	172	2	1	1	0	2	gctttttttgttgattaagtcttt	gtgggataaaggcagcat
pax7a	pax7a_Ex2	1	262	222	2	0	1	1	0	gcctggatatttttgcacagT	actcacCCTCGGTTTGCTT
pkd2l1	pkd2l1_Ex4	1	283	231	1	1	0	0	1	cccattctgactgtctgtttatgt	GCCGTTGATCAGTCCAAA
	pkd2l1_Ex5	1	255	189	0	0	0	0	0	gaccctatttacctgcagtgtttt	GAAGAGATTAATGTTGGCGTTGTAT
ppp4ca	PPP4ca_Ex3-4	2	256	103	1	0	1	0	1	gaacaagaattgccttatttatgct	atgctgctgaattattaattgctta
	PPP4ca_Ex6	1	274	174	0	0	0	0	0	tggtcttttctttatttattccttca	aaatcaggctttatgtgcaatct
	ppp4ca_Ex7	1	251	127	0	0	0	0	0	tgaacatctactgaccccagatt	acaaataggtgggtggaaacat
prickle1a	prickle1a_Ex2	1	210	114	0	0	0	0	0	ctccatctctccatctgatctt	gaacagtgcagtgtgtgatga
	prickle1a_Ex3	1	249	138	0	0	0	0	0	cagcatgagagttgatgtctaa	ggtcagtgtgtatatccaccat
	prickle1a_Ex4	1	256	195	0	0	0	0	0	gtgatgctggtgtactagtgtgtaat	cctctcacCTCATCACAGGA
ptk7	ptk7_Ex2	1	250	221	2	1	1	0	1	CATGCTGCGGTGTGAAGTAA	gccctaatatgaaatgaaggtaaact
	ptk7_Ex4	1	274	185	0	0	0	0	0	caccatgcagccaaaatcta	ttgctgtcaagagaaacacaca
	ptk7_Ex7	1	267	224	0	0	0	0	0	cctgtttcagAAATCGAGGACAT	GACGGTCAGCTCTTGCTTCT
	ptk7_Ex8	1	229	137	0	0	0	0	0	ccctgaacgttttctcctga	ctcaggacagggttcgagat
rbfox1l	rbfox1l_Ex2	1	268	237	0	0	0	0	0	tctctcttattatagGGTGCTGCT	aggtgatcagtcttacCGTGTTA
	rbfox1l_Ex3	1	268	180	1	0	0	1	0	gctccacactttcatccctat	tgttcatattttgggtgatctttt
ryk	ryk_Ex4	1	270	129	1	1	0	0	1	aacgaggcccttggtttatt	tttggggagttaataaggtaaaaca
	ryk_Ex8	1	232	126	1	1	0	0	1	tgaggcgtgtttctgtgtgt	cacaccgttgtcttgtggtt
	ryk_Ex13	1	236	160	0	0	0	0	0	gtgatgtgtattttccatatgtatgt	agacaaacaggagcagcaat
slc25a21	slc25a21_Ex4	1	236	84	4	2	1	1	1	ccaaatgcaattttgtggtt	tgaaaaggtaccaccccagt
	slc25a21_Ex5	1	255	67	1	0	1	0	1	ggtgatcctttaatgggctaaa	aggccaggttgcaaaagat
	slc25a21_Ex6	1	237	60	0	0	0	0	0	gctcaaggtgtgagcattca	ctctgccagaatgccatgta
	slc25a21_Ex7	1	223	108	0	0	0	0	0	cgtgtctttctcgttcgtca	gacaaggcaaaagccaaaaa
sox19b	sox19b_Ex1a	1	276	601	0	0	0	0	0	ATGGAGCACGAGCTGAAGA	CACGTCCGTTAAAAGTTTCCA
	sox19b_Ex1b		243		1	1	0	0	1	GCCCAGGAGAACCCTAAAA	AGCCGATGCCAACAAGTT
	sox19b_Ex1c		252		0	0	0	0	0	CCTGTCGGCAAATATCCTCT	tagtagcccttttctcaaaacaaa
tnfsf10	tnfsf10_Ex2	1	244	147	1	1	0	0	1	ctcatatggggcatgcaaat	tgggcggctttatgacttta
	tnfsf10_Ex4	1	256	120	0	0	0	0	0	tgatgacctgtccctttaagttt	gaaaaggtgaacatgaactttga
	tnfsf10_Ex5a	1	270	224	0	0	0	0	0	ccttctctttggcttgaca	AACATACTGCAACATCGGTTT
