# Supplementary material for: Rapid identification and recovery of ENU-induced mutations with next-generation sequencing and Paired-End Low-Error analysis
Source: BMC Genomics. 2015 Feb 14;16(1):83. doi: 10.1186/s12864-015-1263-4 (PMC4457992; doi:10.1186/s12864-015-1263-4)
Supplement: Additional file 3: — Sequencing coverage of all target fragments. Row 1 identifies the 288-fish pool used for screening. Column A describes the 109 target fragments shown in Additional file 2. Numbers in each cell are the average read number per nucleotide. [file 12864_2015_1263_MOESM3_ESM.xlsx]

## Sheet: Sheet1
	00A	00B	06A	06B	12A	12B	18A	18B	24A	24B	30A	30B	36A	36B	42A	42B	48A	48B	54A	54B	60A	60B	66A	66B	72A	72B	78A	78B	84A	84B	90A (192 fish)	90B (192 fish)
lef1_Ex7	28890.3	32500.1	33483.4	27263.6	30205	29023.8	26518.9	26869.6	23245.9	29508.8	28010.8	28393.5	16508.5	31176.9	30355.4	19533.1	14733.4	12193.9	13943.3	12810.8	14809	15328.8	14243.8	15845.1	16670.4	17206.3	13809.9	15108.4	14944.3	10329.4
amer1_Ex1a	22111.7	24943.6	20277.1	16283.4	19522.3	23771.7	23346.6	20487	21708.6	18576.2	24730.3	19326.6	17235.2	23655.1	22563.4	22866.3	20479.2	25930.7	19342.3	15501.9	20304.5	17631.8	15077.6	15967.1	18559.9	24828	18269.9	15584.2	17683	24413.9	24038.6	20535.7
amer1_Ex1b	19371.4	23099.7	17933.2	16688.4	14674.7	19598.6	13853.6	15779.1	17192.7	16961.9	16733	13943.7	11125.5	20683.3	15301.7	18577.8	21310.3	22040.4	15722.1	12817.4	17053.9	15167.5	12728.4	13643.8	17082.1	22615	13790	13578.1	17622.5	17515.2	16576	13089.2
amer1_Ex1c	18050.1	25591.8	18623.3	19191.3	15621.6	20714.1	21575.6	16762.7	20822.1	14798.5	20854	17061	12920.9	21345.9	17970.6	23493.8	24026.6	27159.1	17386.9	17308.5	16247.8	14668.5	15256.5	16319	19566.2	21592.6	17975.5	16026.1	19401.5	24033.5	19315.7	16497.7
amer1_Ex1d	9546.37	11206.3	11162.7	9528.24	9123.2	9532.39	11089.8	9797.21	10757	8135.75	10451.4	9125.89	8366.14	11443.3	9383.9	10210	10945.8	12325.2	9268.03	8200.34	9382.43	7420.61	8135.83	7966.19	10360.9	10967.5	9536.48	7113.38	10230.8	10505	10788.1	8720.74
atoh1b_Ex1a	7419.38	12243.6	3867.55	9399.8	5638.83	8386.55	7487.96	10399.9	16599.2	6569.13	5217.55	6641.62	5428.77	4626.37	2371.63	6366.52	11789.6	13026.1	12630.9	8248.51	4647.42	20301.9	4648.51	5008.27	13137.7	15718.8	9177.51	16232.2	4372.42	17131.9	3043.12	14278.9
atoh1b_Ex1b	3529.26	10426.5	7342.62	7033.29	4189.08	10671	4791.03	13384.6	3155.13	12413.1	4808.96	10503.1	4953.33	7950.77	1858.22	13758.9	11369.5	13123.4	10858	5988.73	5801.8	6401.23	9804.3	5699.41	5763.77	11926.9	7191.16	10362.9	6052.92	8317.62	4800.52	16869
col4a3_Ex8-9	9674.9	2800.69	4200.45	1488.09	3975.67	2436.85	5493.82	2025.47	4138.01	1587.27	4837.77	2372.43	3201.77	2531.95	5823.24	3209.6	4149.3	2707	4324.75	2743.28	3176.74	4124.13	1167.67	2633.69	3342.95	3902.44	5559.3	5325.71	3740.69	4407.44	3571.54	3262.96
col4a3_Ex18-19	15431.5	4538.74	7842.46	3413.8	5963.41	4314.46	9406.04	4325.25	6543.03	2772.86	11320	4628.74	7203.64	4208.18	8489.51	5919.1	7416.11	3897.97	7278.27	4945.62	8267.46	6692.53	1128.95	4983.93	5472.63	5703.75	6738.43	8249.41	5119.03	5128.11	5698.1	5952.99
col4a3_Ex21	11357.1	2988.54	6176.53	2420.62	5730.87	2382.54	8272.96	2812.14	5078.37	2536.91	10594	3477.42	6401.13	3376.25	6690.32	3680.74	6721.3	7390.17	7054.92	5167.93	6874.68	5246.91	1771.07	4391.76	7074.03	5053.64	6126.53	6605.42	4758.55	3690.78	6832.86	6143.22
col4a4_Ex4	18463	5885.82	10567.2	4209.41	9203.54	5880.41	13813	6084.94	10493.3	5199.21	17797.2	7071.3	13280.1	5603.74	13517.3	8189.75	9293.98	6223.89	10223.7	8237.5	9851.38	8573.06	1894.51	6532.5	10976	8497.29	11581.6	9535.78	8394.29	6593.92	9534.34	7603.07
col4a4_Ex11-12	8799.85	2948.98	5626.93	2407.79	5410.9	2711.55	7003.28	2670.06	5055.02	2038.43	7630.91	2765.02	4691.31	2899.21	5008.44	3294.67	4644.55	4454.7	5448.75	6092.99	5147.79	18.3108	1445.41	3125.47	4417.17	4749.97	4955.78	5547.51	4170.56	3553.41	4945.21	4117.12
col4a4_Ex21	15958.5	5220.97	11105.4	6083.93	11738	6215.98	15936.4	6865.38	9220.64	5777.92	18960.8	7358.13	15937.8	7262.95	15593	9024.24	12319.6	9513.11	12606.8	10020.8	12241	11772	4975.45	9471.76	16994.8	8829.42	13911.2	12664.3	11263.6	9053.95	12185.1	11726.6
col4a4_Ex25	4496.66	3078.89	9076.69	2235.03	5178.09	2021.16	9910.5	1655.52	6670.28	1426.21	4654.81	1983.04	4908.03	3454.25	10441.2	3091.55	6316.84	4940.86	8487.75	6408.48	7670.47	8372.16	966.51	8413.76	11259.2	11416.3	10484.5	11416.2	7341.41	6282.53	3900.41	10593.3
col4a4_Ex28	13773.5	4370.45	5079.22	2707.9	6199.13	2973.95	9536.82	3493.32	6384.24	3751.37	12031.8	4995.29	8054.35	5090.9	8630.46	5595.44	6266.05	5018.41	5405.67	4375.59	6133.41	6407.63	1116.34	4331.93	6695.58	6437.52	7981.6	7987.57	4742.32	6199.52	6669.39	5753
col4a6_Ex4	10268.7	3290.66	6872.59	3094.36	5410.92	4115.58	6452.14	3744.23	4798.54	2162.35	8418.16	3858.44	4719.65	4209.5	6256.19	3739.69	7030.63	4151.86	6385.98	6959.23	6797.55	6346.14	1256.7	4712.47	7385.69	6392.1	6570.55	7909.21	4619.44	4980.35	6244.43	26266.2
col4a6_Ex18	35498.1	7047.46	7221.98	10943.4	18661.6	12958.4	31499.4	7581.19	14643	7916.73	9803.16	3183.69	7374.78	6562.94	29193.9	15169.9	3887	7212.56	9261.07	14544.6	13339.6	9737.53	1600.36	2938.96	11124.4	10719.8	6370.03	15415.5	11653.2	16642.6	23454.8	16753.7
col4a6_Ex20	13266.6	6683.44	11415.1	2513.18	6715.81	3487.98	7334.05	5831.35	6503.42	3335.72	10346.1	6542.81	10622.2	7991.36	9384.32	6671.29	14306.6	8977.44	9568.05	7753.32	9179.07	11253.5	2318.08	9391.16	11145.8	9487.5	12329	9482.8	5842.83	4892.65	8768.01	6516.27
col4a6_Ex21	6759.74	2154.77	3672.61	1728.63	3427.79	1907.2	4166.58	1800.41	3221.83	1396.36	5122.86	2004.81	3224.86	2219.58	3263.68	2369.13	3384.46	2363.93	3355.25	2997.6	4076.24	3512	702.576	2690.57	3206.99	3348.65	3205.76	3551.23	2585.31	2896.96	3604.48	3728.63
cspp1b_Ex5	2520.65	4399.5	6601.73	6458.16	1647	2915.27	1378.01	4018.77	2787.92	6547.26	2426.48	5216.88	4060.6	3824.95	1369.17	8115.18	3973.06	5827.1	4398.54	7354	2557.5	4614.18	5534.36	2696.27	4901.8	6133.22	2642.51	4602.44	3742.48	10424.3	4943.21	3155.23
cspp1b_Ex14	2967.14	8019.76	4297.61	4671.63	6232.39	5002.82	4476.17	7123.41	2273.88	4646.35	5253.19	9006.18	9143.43	6031.88	2460.15	5214.19	4666.51	5776.3	4795.95	3986.61	6628.61	9257.35	6388.07	5704.87	7532.32	6860.75	3681.34	6067.59	10034.2	7325.79	3738.4	3876.59
cspp1b_Ex17	5317.58	6740.43	13661.6	9888.82	4386.86	7999.93	4499.67	18612.8	9001.23	8196.05	6593.36	13342.4	9559.63	10343.9	3669.1	14566.9	8246.78	8075.06	9902.75	7387.03	8144.83	15342.4	17439.5	10040.1	12403.3	9292.79	7301.67	14239.7	17746	12892.9	7009	3893.84
eml1_Ex2	17264.6	18682.7	20357.3	17076.6	20362	17043.8	17555.8	18280.8	20169.9	19220.7	18025.4	17917.5	14474.5	15820.3	17415.9	15346.2	17255.3	14417.8	15704.8	14581.7	15290	18502.2	15951.5	17058.7	17577.5	18343.6	14695.1	16108.9	16683	15151.4
eml1_Ex3	26083.1	25935.2	24030.8	39209.4	24094.1	28367.2	20290.6	27892.4	22582.7	23381.9	21077	17922.7	14747.7	21535.7	25615.6	18500.6	20104	17687.5	19077.6	20388.2	18679.8	23107	18550.5	22554.6	22889	22090	16720.6	17604	17535.7	15197.3
eml1_Ex4	22393.8	23969.9	21889.8	24588.1	18418.4	30868.7	27447.4	27380.6	22213.9	25764.9	20184.1	22590.1	15693.3	25026.6	21568.9	20146.3	8362.77	9321.38	7003.36	8030.36	8640.85	8115.65	8002.86	10178.9	8781.14	12755	9287.42	9595.21	7439.85	7489.15
eml1_Ex6	34857.5	28187.9	27697.5	29634.4	33772	27039.8	32928.9	26061.8	19311.7	34313.2	25499.2	23846.6	22386.7	27982.8	33213.6	23849.3	17227.4	14633.5	15241.8	14933.6	15500.1	16520.9	15396.5	16532.2	17030.3	18109.9	15588.6	16287.9	14888.2	16542.8
Exosc3_Ex1	2514.31	1693.51	3581.26	7603.28	3735.86	15628.2	6798.83	8086.58	5609.43	4247.72	5606.12	9655.67	4616.97	17107.4	3735.8	13381.2	10275	8239.38	13892.6	9573.08	10266	8979.77	9998.69	9477.88	4617.46	7530.73	1762.19	9706.22	17822.5	16423.2	6609.27	10486.3
Exosc3_Ex2	9724.58	21373	8925.85	29333.3	12154	32318	27439.9	14295.9	9712.99	17891.2	10807.5	18819.8	12256.1	30372.6	4525.1	34785	18535.8	16036.8	21190.5	18444.4	23553.3	21994.9	30849.6	17208.5	19920.1	18253.1	34739.4	20184.1	36121.2	20889.3	34105.8	21400.2
Exosc3_Ex3	6003.23	7363.18	6284.71	10312.4	4236.41	8762.17	7568.13	9201.93	2505.06	3549.28	2450.66	6406.66	4538.66	5188.51	3820.85	3076.59	5282.73	4640.93	12055.6	7714.92	6524.82	6850.4	9173.33	7194.3	4889.14	3036.82	5528.93	4557.09	10231	8877.01	6454.21	7169.47
flt1_Ex3	14560.9	23553.7	17484.5	15230	15840.9	14637.6	17151.1	15538.6	19570.5	15501.5	19883.6	16664	11190.8	15940	22576.9	18227.2	25172.1	15944.4	14501.2	15824.4	17394.8	13153.2	16948.5	14286.2	18148.5	18001.1	12540	11965.3	16384.7	16296.3	18395.1	14640.8
flt1_Ex14	18454.8	16400.5	18077.6	13535.5	16169.7	20444.6	13336	18455.5	15384.3	21289.1	25059.1	19155.2	15622.7	23986.1	19691.6	20606.1	16202	21867.7	15554.2	13464.5	17511.1	16648.3	14967.3	17901.5	20257.2	25018.7	18490.8	15716.4	18297.9	18754.9	20442.5	18542
flt1_Ex15	17120.7	18247.6	14895.3	14387.6	13496.9	14633.2	14314.6	14411.8	16292.4	12487.3	16311.5	13013.4	9974.18	13848.1	14626.2	15805.6	16472.8	15877.7	14569.1	12719.8	14162.5	12755.3	11438.4	11306.8	13631.6	14730	11184	9786.29	13522.6	18794.1	14755.8	12651.7
flt1_Ex24	15515.9	19481.5	12547.8	11966.7	12287.5	13551.5	11341.4	13192	15428.5	15911.4	16991.1	14763.4	9173.42	19291.9	16019.9	16383.2	14650.8	16056.2	12057.4	9931.29	12204.9	14348.4	9728.23	11204.7	11722.8	16113.9	12562.5	11682.9	13423.8	16922.1	16617.4	15171.5
FUS_Ex3	18003.3	18195.1	19749.5	19661.9	16063	16334.6	10107	16440	20050.4	15302.2	15896.9	16152.2	12100.3	17489.7	15085.8	17638.1	22913.4	18663.7	12742.3	12438	15796.1	16428.1	10190.1	13330.3	14914	21851.5	17818.2	11378.6	14194.3	17089.5	14849.7	17014.6
FUS_Ex5	9083.92	7691.77	11410	8555.97	7419.09	9785.22	7701.26	10532.4	9352.18	12053.9	10358.9	10178.9	6631.55	14992.3	14762.6	13237.1	19092.1	13909	10820	8719.17	11090.3	8015.07	8419.35	8702.23	9465.05	14644.3	10738.5	10215.3	11531.2	11068.4	15102.6	12863
FUS_Ex6	4341.81	6498.14	5821.6	5905.04	2285.77	4677.61	3913.01	6426.07	4168.85	7545.02	5719.62	6576.91	6695.37	7663.58	4648.88	7864.02	8276.72	8835.48	8810.45	5218.28	4702.89	5430.74	4520.1	4733.06	6664.34	5698.75	5430.29	6547.5	7392.54	9257.33	4232.9	5141.88
hif1ab_Ex3	9628.09	2710.71	4518.66	2085.02	4285.04	2518.6	5520.45	2451.03	3767.49	2125.99	5641.35	2992.71	4500.84	3150.5	5535.24	3649.28	5157.74	3022.85	4004.43	2892.94	3871.9	4395.46	1377.69	3005.5	4445.36	4262.42	4672.54	4826.59	3493.18	3668.7	4505.73	3917.62
hif1ab_Ex5	12173.7	4913.5	8150.19	3142.22	7263.66	3546.53	9422.99	3706.41	6263.35	2829.06	9382.23	4212.8	7308.49	3942.41	7284.95	3720	8791.07	5401.4	7262.59	6215.59	5560.28	5755.98	2029.94	4657.24	6791.23	6122.74	6491.81	6609.34	4983.38	5741.8	5393.44	8707.08
hif1ab_Ex7	91.0858	27.0826	4314.16	3542.52	4584.55	96.1793	6966.81	1670.91	5319.61	2832.99	7174.37	1544.53	7597.42	2208.42	2357.92	5832.71	4987.82	3941.04	5502.79	2373.63	1879.37	4541.45	1627.83	3933.46	7464.05	4881.46	4987.49	6103.22	3398.73	4005.53	1114.15	8601.05
hif1ab_Ex8	3099.45	1572.77	8637.79	9249.63	12862.5	1497.18	17036.8	3950.35	13038.5	6202.59	13899.3	4463.49	18464.9	5669.68	8023.33	14065	11748.6	7571.79	12587.2	5320.75	4867.35	9828.87	5355.05	7843.47	17115.2	16956.8	12465.1	13931.1	9884.19	9445.6	8178.88	42734.5
hif1ab_Ex9	5086.19	2271.57	2788.3	1047.87	3208.71	1015.05	3666.56	1268.97	2471.86	1218.35	3648.89	1331.38	3294.44	1627.63	3543.99	1930.66	3142.42	2278.18	2657.62	2634.31	2605.9	3354.48	666.083	2022.81	2154.77	2618.9	2780.71	3744.12	1701.28	1912.26	2304	2553.36
irf6_Ex3	35924.1	34879.9	15242.8	58143.3	19603.1	13755.2	22655.3	31982.4	18188.1	21690.1	14570.6	15166.5	13423.4	8393	16012.2	2409.93	10469.3	2519.26	11559.8	9157.25	10932.2	14765.6	11626	8381.07	14686.4	14404.6	13200.3	11355.3	25405.9	15246.4
irf6_Ex5	2413.31	15000.6	3524.23	3524.64	1531.13	10080.1	861.259	9255.95	1054.03	14679.8	1881.26	11747.8	2406.3	7733.39	492.614	11534.2	10966.7	3932.51	8907.85	8460.48	8185.6	10202.4	7331.19	9689.49	5963.9	9318.55	2013.3	6229.25	3648.88	6021.96	1439.17	6318.61
kif7_Ex4b	2599.95	8326.39	7403.87	10291.8	2326.94	4569.75	2581.3	5508	3955.26	7586.87	3502.64	9555.22	4387.92	9172.9	1964.39	7046.9	9991.24	13838.9	7976	14614.8	7492.37	9749.18	8236.21	9057.86	9230.1	12828.5	7982.34	7966.88	9651.39	14682	7802.52	12353.5
kif7_Ex5	6346.24	6890.72	2725.09	4233.29	2252.4	7345.74	3705.29	4414.52	2504.79	4525.93	3061.54	4720.61	2075.4	5954.6	2912.26	3386.59	4979.33	5486.41	5627.26	3714.34	4596.57	7484.5	5826.24	2257.62	5337.3	4822.71	2759.51	3797.61	6605.46	6732.38	3621.38	5153.43
kif7_Ex6	6833.12	7344.67	7496.47	7439.83	5735.19	11067.8	3875.57	14510	4699.86	7751.97	8852.08	9592.04	5764.99	8031.59	3978.03	6307.08	7286.6	9953.84	13317.9	6659.96	4291.84	6769.26	9969.51	9978.55	13397.8	8143.02	5403.89	7543.3	10328.7	10093.5	10012.5	9246.98
kif7_Ex7	6440	8856.8	8769.83	12195.3	3260.05	26511.8	4824.67	8815.13	5183.96	9239.35	9435.68	10461.6	8470.46	35481.7	3975.35	8794.86	8270.59	11900.2	29937.9	10441.9	6176.66	11048.6	26686.6	16529.1	11772.9	12880.1	6000.35	10412.1	8479.2	13174.9	6451.61	12140.6
kif7_Ex9	9064.91	3933.84	8464.19	3564.94	5402.82	3462.87	7372.01	4570.66	6832.31	2974.41	11107.2	4612.71	7760.15	4562.82	7173.86	4849.46	6829.5	4602.11	8018.33	7150.6	8637.12	6577.71	1477.47	6041.86	8166.61	7867.27	9365.69	10114.2	5475	6180.66	7453.1	6400.22
kif7_Ex10	9379.56	3542.59	6484.98	3323.8	7452.08	3941.54	9468.61	4631.29	7136.73	3733.78	11209.7	4716.8	8280.53	5936.84	8316.31	6646.92	7097.61	5446.22	8251.57	5962.05	7619.8	6412.31	2573.38	5717.9	8283.97	8701.79	8859.02	8910.68	7227.04	6460.73	8521.55	7819.72
Kif7_Ex11	12368.4	4689.54	5917.52	3818.38	6436.12	3408.22	6021.63	3321.78	6982.3	3177.32	7587.47	3941.05	5773.39	4256.22	5680.42	5605.72	7954.18	4636.23	5429.8	5173.96	5144.73	5154.17	1750.34	2941.57	6754.33	4586.78	5442.89	6276.16	3799.67	4401.23	5184.7	5944.06
lycat_Ex2	17976.4	25913.7	9399.4	26451.5	13111.6	34464	12728.9	19200.7	11097.6	10291.9	17037.5	21934.3	9038.82	27430.2	11294.4	15129.6	13806	26984.9	15422	29436.1	25607	13448	28067.7	30019	15010.7	15888.6	25669.7	12686.4	25726.8	17622	31548.1	32945.2
lycat_Ex3	4708.7	6789.1	5637.04	7241.41	5426.35	7981.4	12572.4	7328.46	5172.06	6147.42	5348.54	7081.64	6110.58	6810	6875.34	12035.9	7456.05	5184.8	5845.84	8268.09	9443.27	6621.48	8166.13	9145.58	5940.25	5505.27	6618.58	5413.71	10198.2	6290.51	8185.21	6380.51
map3k12_Ex2	2510.88	10775.1	2291.88	3695.88	1264.21	1254.1	2461.56	2018.53	980.013	1029.05	3221.31	2311.49	53.1579	10615.1	6866	8775.92	6131.51	8624.48	6267.83	7154.8	6772.93	4533.84	3535.89	7573.31	3974.06	3270.49	3141.67	6236.41	7514.05	8634.33	11401.7	13491.4
map3k12_Ex3	2537.21	2934.47	3908.7	2611.42	1681.91	3957.05	1862.6	9113.09	1786.71	5845.55	4995.91	10109.9	5819.73	5808.66	1606.44	7846	4132	2780.92	5107.03	2778.63	6975.15	8416.33	7181.63	8830.24	4104.34	6676.39	7618.37	5756.73	7147.31	7805.91	4883.81	4048.18
map3k12_Ex4	2261.48	5521.11	4017.6	6070.24	1562.66	6602.81	1112.52	6723.47	1985.85	4559.16	4056.08	8276.86	3601.54	6455.35	1243.28	6199.09	8893.74	7748.14	7671.8	6591.37	6449.24	6062.43	6201.24	6387	5707.03	6996.57	5446.04	5677.82	5462.81	7723.56	4962.54	7353.82
map3k12_Ex5	9397.09	28960.3	11108.6	32443.2	9334	32457.7	21245.5	24450.2	9343.65	19180.6	16831.4	27817	16312.9	32506.1	12650.6	31253.3	26546.2	28034	30959	28857.1	27463.6	15057.9	21811.8	16256.4	9740.77	17974.8	19561.3	22634.6	17152	25208.2	14051.7	19953.5
map3k12_Ex6	29396.2	54666.5	28856.1	50600.8	21637.2	50287.1	14785	41538	15697.4	67836.4	28539.7	52751.1	34649.5	54216.9	13582.9	48912.9	54947.1	64713.8	43532	36129.8	18263.5	43605.2	38916.7	44459.4	42950.7	17566.1	35371.2	41281.1	46271.2	48440	37407.4	18414.2
map3k12_Ex8	3996.45	7319.83	9278.65	15540.5	5122.75	15114.5	5937.58	10732.6	5493.69	12020.1	5044.9	8029.77	3716.16	8484.29	2770.97	9754.04	7589.43	11470.2	16362.9	7979.97	8359.69	11840.9	14107	14345.4	7720.06	8579.82	13866	11330.4	12334	7089.19	8824.71	8416.18
maza_Ex2	3042.44	12921	5200.08	13710.4	4108.73	12773.6	1536.05	4182.11	2196.14	5737.43	2046.68	14085.5	3162.74	14130	1219.39	5583.09	9897.51	6919.62	12187.3	8153.01	12344.7	12109.9	8750.54	5069.4	10132.8	6059.2	8478.44	5045.94	11284	5793.29	2194.97	14908.9
maza_Ex3	24433.5	28785.5	22074.1	18567	20251.1	18019.9	21640.6	17797.5	21124.1	26854.3	18409.9	25609	14715.2	25500.2	22997.9	16291.3	10809.9	9221.17	10177.4	9507.57	10120	11340.6	9554.75	11299	10851.4	11881.5	9098.76	10055.2	8692.99	9271.65
maza_Ex4	11391.2	13160.8	12417.8	11019.7	10362.1	9060.23	11301.8	11151.8	9927.51	12379.3	6920.28	10241.9	6667.19	8580.41	13107.6	9533.32	12244.1	11946.7	13058.3	13298.3	11902.1	12448.1	12755.2	13648.3	14530.7	14665	10999.1	13503.2	13124.3	12428.5
mllt4_Ex4	15358.2	19011.5	15908.3	12536.9	13319.5	14525.9	11325.3	10404.8	16350.7	13060.6	15771	12313.4	12780	18542.3	18176.8	19153.7	18426.7	11577.2	13697.5	7238.73	12464.6	7470.57	10331.2	6116.75	13116.3	9166.69	12303.7	5901.49	13772.7	8660.72	12638.1	6332.32
mllt4_Ex5	17448.5	18393.7	14463.8	13275.6	13402.1	18410.1	9082.73	8446.75	15363.3	13348.1	16210	14450.4	12060.3	16787.1	14219.8	17971	16852.2	17914.6	12975.2	10883.3	13194.6	12986.5	9152.64	6770.79	15111.3	13727.8	13111.6	11527.2	15977.2	15299.6	13875.1	11226.6
mllt4_Ex6	11105.9	21510.2	8810.87	22352.3	4586.26	17598.3	9523.78	21995.1	10116.2	12489.6	8565.05	13308.4	18324.7	14090	4354	11440.5	22075.1	27827.6	12171.5	10943.5	13568.2	18275.4	16700	18217.9	11518.2	27067.9	14234.3	21519.4	10691.2	28974.2	8846.28	12706.1
mllt4_Ex15	1169.86	1508.88	2013.1	1263.1	391.588	1142.53	347.106	3071.14	438.158	2818.89	1271.81	1272.44	1246.52	2892.78	171.929	4155.19	1523.8	1776.54	3413.05	3229.34	3464.85	3039.18	1234.39	2380.79	6006.96	3555.72	2719.46	1031.56	1199.99	2258.02	360.662	3726.41
mllt4_Ex18	5666.44	9711.65	6756.08	5848.77	5690.46	6800	5522.36	7535.96	8522.56	8103.46	8206.72	8024.84	6260.82	10457.6	8395.96	8111.17	8767.63	8662.97	5885.42	5509.53	5726.95	6303.64	6221.32	6452.41	9256.83	9621.01	8452.62	7481.77	8608.39	8347.58	5990.61	6263.09
mllt4_Ex26	11292.9	11634.5	8531.51	7323.6	10180.8	8782.57	7624.84	11067.3	8355.47	13085.1	12672.7	8823.73	5726.26	14299.3	11594.9	12356.4	10454.6	10144.1	12411.2	10086.7	13512.3	9324.35	10951.3	9887.06	14681.2	10590.6	7530.31	10034	12575.2	14634	13030.9	12392.8
myo10l1_Ex4	12449.7	15148.7	15361.9	20241.4	8900.86	31429	7380.3	29024.6	10968	33184.4	14817	37378.4	17078.8	36449	6804.01	28298.5	20576.4	37268.9	33756.7	30777.5	29041.6	37483.4	22299.4	24577.5	29840	43459.4	21180.6	36034.3	22198	24334.4	24760.5	36498.3
myo10l1_Ex12	8842.85	8369.08	5816.52	13446.8	4370.15	8390.08	5078.94	9314.09	6795.33	10154	6988.87	7292.66	5119.24	6954.17	3931.89	10269.1	9688.48	8866.89	7267.65	7054.88	3746.08	8438.43	10071.8	7871.17	7180.76	9885.27	5041.35	10232.1	10057.4	13216.4	6839.23	15657.7
nbeab_Ex13	17272.1	16039.4	16635.3	19002.5	15928.7	18260.7	22930.5	23915.9	20400.2	19066.1	21357.8	16780.7	12395.9	14516	20600	11843.7	12319	10685.1	11352.7	12238.7	14908	13067.5	12364.1	14972.3	13679.7	14181.6	10876.7	11806	8986.69	7461.64
nbeab_Ex17	18957.4	20925.3	24442.8	18625.7	16148.2	26003.6	19701.7	26410	23813.6	31526.4	24776.8	23570.3	18342.3	24340.7	20962.9	19188.6	13043.4	12302.4	10314.3	11497.2	10781.3	14200.2	13068.7	12650.9	11524.3	16293.9	11005.1	13390.2	10289.6	12026
nbeab_Ex21	16085.5	16772.4	18699.7	17548	16930.2	19283.3	17065	18787.9	15323.2	18165.7	14646.6	14604	10884	16230.3	17000.6	9112.53	9518.81	8829.14	10084.3	10141.1	9965.34	11867.5	10279	11680.7	11431.9	12099.6	9931.03	11406.8	8951.78	8827.32
nbeab_Ex22	20673.7	23081	22359.4	22854.5	19849.6	22825.9	19977.5	20587.6	20299.3	19742.7	17193.9	19070.4	16339.9	25070.7	16671	12630.9	16735.7	13787.9	16832.4	16995.4	19229.7	19970.6	14227.5	20777.4	17528.2	18861.2	13734.8	16668.4	15156.6	14461
nbeab_Ex37	15784.4	16279.5	15359.2	15125.1	15475.7	16757.3	13729.5	16045.5	13582.6	16425	13384.8	14648.5	9888.57	15601.8	14173.1	10956	13545.3	12070.1	12288.7	13145.2	12132.8	13840.7	12806.1	14208.3	14160.3	15707.3	12218.1	14073.7	12407.4	10546
oit3_Ex3	6000.07	21299.9	8392.4	10307.6	7570.21	10965.9	8452.3	12492	6170.44	5553.11	11346.5	14986.1	6629.69	10543.1	9375.54	16778.6	19068.2	9738.27	21114.9	21341.7	11592.8	21832.2	19859.3	7977.06	11870.3	14774.9	10290.2	17553	16249.1	20426.7	10020.9	20097.1
oit3_Ex4	3589.82	15402.9	5034.37	9612.19	5055.15	2874.99	6854.93	9151.04	2911.88	7957.08	3037.48	16005.7	4003.61	17142.9	5292.21	16459.2	9646.87	8868.33	6760.1	3657.92	6451.53	6556.81	8309.69	7519.19	5935.05	3767.71	8332.05	7225.26	4911.99	6849.48	8310.04	4904.06
oit3_Ex6a	6141.18	9836.05	12295.3	10012.1	5997.42	17273.2	15309.3	12458.9	4034.55	13809.8	10050.7	10818.3	10387.7	9615.79	9464.59	19836.8	9285.26	8687.82	12994.2	8415.6	9981.84	16162.9	10053.3	7880.13	6004.21	10392	9323.88	14665.7	13155.4	17006.7	9728.31	9104.16
oit3_Ex6b	9459.08	17233.3	10580.2	17758.6	9471.67	13131	15682.1	8752.37	6101.48	10412.7	6484.7	15955.5	6079.15	18825.9	6051.36	12771.2	17001.3	9511.3	10696.9	9923.13	13824	14638.5	17504.8	11310.9	10155.1	10890.4	10905.1	12555	19494.8	18528.2	16853.9	17664.5
orc1_Ex4	34070.3	41586.2	27796.7	36032.8	37818.7	29095.4	30242	39521.9	26637.1	42040.1	31551.1	38023.1	27467.8	34354.2	48916.7	30408.6	17032.6	15474.2	17544	16953.8	16803.5	19526.4	16441.9	18882	18663.7	20430	15335.1	17928.1	16707.1	16880.7
orc1_Ex10	9932.91	16350.5	12964.5	18668.7	7951.4	16457.7	6061.61	14810.8	8041.74	16508.1	9209.12	18620.4	13552.1	21244.3	5062.79	16829.9	17515.6	19096.8	22567	16619	12831.3	15067.8	13288.4	13468.1	18397.4	19596.4	13301.7	17418.4	18631.9	23560.3	12389.8	17246.5
orc1_Ex13	2433.12	3835.17	3965.09	6624.07	1188.87	5942.13	2717.48	5700.3	3893.74	4509.22	4150.33	8952.19	3673.23	9063.63	1025.81	3478.85	4440.37	8316.89	4865.86	3487.64	2235.56	6987.89	4173.55	5496.55	4252.41	9590.33	4335.94	8297.41	5535.16	7241.13	5138.81	6901.37
pax7a_Ex2	15499.1	3461.44	6137.12	3367.32	8275.25	4033.07	7808.75	1870.33	5869.8	842.549	5880.79	3230.57	4718.68	4100.23	5223.62	4721.51	6765.1	5657.03	9210.84	10714.7	8157.82	3570.71	1255.01	2985.26	8871.52	5714.63	7087.12	6198.66	6863.82	4763.67	7652.93	4944.36
pkd2l1_Ex4	8381.55	10997.6	9122.27	10650.5	9458.03	9395.87	12253.6	8355.96	9854.64	10815.7	14442.4	9279.91	7145.23	12218.2	11011.9	10543.5	14422.7	15639.6	10360	7058.88	10087.5	8395.37	7871.2	8085.91	10646.9	10626.5	9975.45	7192.6	11687.9	13034.6	10997.5	9831.13
pkd2l1_Ex5	12341.2	13698.4	10335	7929.86	13585.4	11130	7330.96	11294.2	12888.8	14426.9	18051.4	16346.9	10627.5	15800.6	12880.2	12706.7	11553.9	18018.2	12007.3	10111	13346.6	14240.2	9889.31	11011	12393.2	19453.1	11766.3	12409.4	11997.3	15453.5	12373.5	17321.8
PPP4ca_Ex3-4	13980.2	15534.1	10476.9	24183.2	17518	25321.2	21490.8	20329	9063.13	15034.8	12243.4	17981.9	13766.5	21973.8	9766.38	21915.6	24945	26518	27015.6	20318.2	20757.1	18835	23199.5	23343.9	14359.7	9132.32	23465.2	22335.2	23966.3	24035.4	15860.4	17589.4
PPP4ca_Ex6	3325.74	6654.65	6847.41	9801.68	4266.28	10078.9	11541.6	11011.8	5364.77	6554.44	9121.71	10064.8	7248.08	13396.4	5723.63	18918.5	10711.5	6475.15	11454.2	11410	8522.57	11182.5	8273.62	10749.8	6714.84	6637.1	10543	10565.4	9857.81	13835.9	8859.93	13163.1
ppp4ca_Ex7	10834.6	23284.8	12844.1	17794	6526.23	20655.5	12637.6	14856.2	7113.59	9450.89	11296.2	14940.6	9757.93	15554.4	7891.28	16735.4	13120.9	11632.1	22051.6	15137.3	18552.9	14627.5	19485.9	15152.1	12421.1	6618.33	20761.8	13213.5	18338.5	12355.7	15682.3	13854.1
prickle1a_Ex2	28541.2	37740.2	36565.3	40925.9	23677.8	27445.7	30469.2	32379.9	35358.9	47783.1	30324.9	34294.9	29929.5	44854.7	39280.1	44345.8	19410.5	17529.1	19562.9	20102.2	21501.7	21884.3	20781.5	23513.6	23200.8	23479.3	18837.3	20500	24996.8	24589.5
prickle1a_Ex3	21658.6	26793.3	22446	43886.4	26763.7	18775.1	31869.8	40168.5	34619.7	48849.5	19645.2	38670.8	32788.2	29567	31113.4	32249.3	19668.5	15687.8	17728.6	17508.3	21368.8	20970.7	16933.9	22065.3	18927.7	20272.7	15354.3	17114.9	15462.7	14214.9
prickle1a_Ex4	11711.9	10914.1	9910.28	9804.79	10982	8577.6	9922.68	9209.38	9327.04	13083.4	10284.5	8448.38	6556.61	8955.37	10934.4	3872.66	7004.67	6472.86	9874.38	7809.42	10206.6	9192.5	9431.1	9669.57	10293.1	9167.46	8088	7959.86	5535.99	5903.62
ptk7_Ex2	13109.2	22482.8	15186.2	25386.2	7388.47	26508	19172.5	18886.2	7516.86	15862.6	10405.1	20527.4	9966.52	25528.4	7337.15	17068.6	21473	23702.6	25551.9	23382.4	26237	19832.2	23161.3	13389.7	14652.5	11901.7	24557.3	16580.4	25343.9	16407.7	14341.2	13732.5
ptk7_Ex4	10582.3	13665.9	5828.02	11341	6405.72	10567.9	16448.2	9390.07	4781.7	5583.09	7272.49	7980.63	8288.51	9712.45	12923.2	8031.03	9116.06	11318.4	15019.6	9750.45	11148.3	9999.94	10240.6	7124.47	7193.78	6885.31	8559.04	7643.71	7859.54	9299.06	7539.4	7300.63
ptk7_Ex7	9967.95	4224.87	3801.53	13940.2	2183.27	10261.2	1776.62	9887.04	5773.97	8931.73	8245.57	5554.18	3722.73	4474.41	1244.8	4301.89	11294.9	10502.4	5366.35	9158	10404.3	11624.7	3714.3	10610.5	4964.75	6535.13	3597.43	6187.74	10196.5	13636.3	3932.55	6093.26
ptk7_Ex8	1153.75	2283.3	6406.51	5310.89	3080.78	4359.09	2016.93	13589.2	3287.64	8360.61	5530.64	13733.5	6504.23	10445	1607.3	9574	2211.06	3834.76	6458.88	10185.8	4434.72	13896.6	13050.3	11773.8	12945.9	10473	10215.7	15370.3	13609.6	12539.3	8036.9	15055.2
rbfox1l_Ex2	2873.22	601.082	1333.84	262.131	857.705	457.932	1114.2	631.81	668.582	388.056	2061.43	471.563	1135.02	669.563	1066.57	396.449	1442.31	493.354	1379.28	701.157	1323.93	1050.54	46.5732	605.608	986.257	813.94	1135.29	640.892	709.806	516.616	1105.63	716.028
rbfox1l_Ex3	12806.9	3283.04	7794.47	2963.94	6301.2	4318.33	8163.22	4098.72	6810.86	3635.13	7433.26	4882.43	6982.11	3612.93	8770.07	3488.38	6336.7	4045.05	8009.14	6366.92	3873.85	8110.56	1639.89	6526.15	6306.34	7439.95	8590.07	7961.19	4358.4	5392.66	5873.9	5188.78
ryk_Ex4	5593.27	19427.4	10165.8	18023.9	10767.1	13877.2	14428.7	11199.3	3979.26	11015.3	8960.37	11299.7	6899.48	17232.4	7699.01	23065.8	9985.55	21588.1	10388.6	16339	15481.1	15047.8	15668.4	16557.1	6818.74	11909.6	18698.6	17001.6	17767.8	16562.2	15705.8	19220.4
ryk_Ex8	14922.7	14094.2	19663.6	14206.2	16254.8	16660.6	11353.8	26537.6	11407.4	8880.41	8562.04	13256.4	20478.9	30103.6	15180.4	29007.9	25639.7	12630	13844.6	13006.4	14105.8	12057.5	31039.4	12388.1	8247.06	8841.57	27652.5	22450	30599.2	27991.3	24565.2	18500.1
ryk_Ex13	6903.56	19663.1	13247.6	20432.6	7928.17	18578.6	15560.5	15521.2	6300.02	9611.22	8593.92	14282.4	8012.03	18733.7	7673.1	21097.3	12536.4	13304.5	19260	18055.3	14178.2	26116.5	17341	12339.7	10702.4	11508.2	18547.3	15829.2	20118.1	18484	16251.3	18545.4
slc25a21_Ex4	15745.8	2928.05	9253.55	1909.57	8277.86	3660.74	8056.76	2470.98	5791.63	1932.73	10574.4	2415.31	7313.72	4924.76	6496.05	4750.72	5730.01	6653.62	6209.32	7029.07	6947.41	7223.22	2159.66	3605.77	5169.48	7434.83	7960.35	8161.49	3243.08	5942.41	9315.6	7448.64
slc25a21_Ex5	17194.3	5325.07	10975.2	3371.72	6958.65	4565.52	12666.7	4211.66	8208.06	4185.16	14488.4	4780.46	10723.9	6151.13	11627.2	6727.91	9154.99	5230	10225.1	8743.66	9679.6	10789.4	1768.85	9735.84	10059.5	12162.5	8903.78	12797	7646.45	8921.67	10900.5	12496.5
slc25a21_Ex6	7994.45	4471.22	9622.82	3986.59	8160.49	5025.03	10429.3	5698.77	7466.3	4991.3	7864.99	5300.83	9425.5	5779.5	6019.97	5681.14	7298.09	7551.03	9238.76	8605.59	13177.2	13087.5	2707.27	8536.42	12215.7	15683.1	8055.92	10815.9	8238.75	5663.37	10407.4	12380.6
slc25a21_Ex7	22668.6	6532.1	11199.1	4808.46	9052.68	6105	12113.4	5584.7	9168.74	4521.88	13858.1	6686.43	11188.6	6875.32	14482.4	8127.64	11262.4	7715.83	11755.1	8722.74	10944.3	10139.6	3448.59	8387.34	10549.3	10645	11150.2	12807	8088.08	8584.83	11255.8	10564.3
sox19b_Ex1a	3864.52	10250.1	5715.41	11907.3	8302.7	9615.38	8616.78	10532.9	3385.54	4439.78	4457.89	5195.78	5432.51	8898.95	6894.27	11751.6	6591.22	7383.53	8041.72	11461.2	7624.08	10114.1	9872.95	10259	6195.62	7068.09	9387.42	7861.35	9657.68	10298.3	6616.45	11845
sox19b_Ex1b	7689.04	17994.7	9526.19	16858.6	6786.13	16080.9	14000.4	11681.8	5084.15	9037.85	10321.7	9352.4	9937.71	18479.7	9944.7	12447.2	13826.5	15067.6	15069.2	15214.9	14698.3	12024.2	15545.5	12281.4	10195	11340.4	17967.4	12391.4	21191.3	10400	11068.4	13522.6
sox19b_Ex1c	4465.54	11773.9	7085.48	13338.7	5974.6	13710.6	10580.4	11185.4	4265.14	6904.04	6974.13	11821.4	9121.61	11333.2	5516.62	12187.8	8655.32	7960.43	8506.95	8607.28	10761.2	8073.08	12195.8	10006.3	5969.79	5943.92	11030.9	7988.5	9817.84	9968.67	8825.27	9982.75
tnfsf10_Ex2	18630.7	5601.24	10760.9	3963.89	7781.57	5113.86	10084.5	4616.71	8441.2	4707.82	13015.1	5800.68	7867.11	5667.62	9180.32	7036.95	9578.43	7008.89	10020.8	8878.73	11323.1	7940.68	1684.23	6815.9	11401.8	9416.85	11295	10415.4	8077.14	7294.05	11585.3	9962.35
tnfsf10_Ex4	11839.2	4930.24	9764.86	4023.03	7179.17	5019.04	9782.27	5558.56	6873.02	3605.73	11870.4	5560.91	9979.77	5611.44	7725.02	6601.29	7241.2	5407.53	8161.31	6338.81	8687.62	7897.34	2449.16	6596.71	9511.39	7774.82	8473.08	8795.59	7005.28	7267.67	8003.96	7683.34
tnfsf10_Ex5a	11386.1	4083.66	5894.3	3056.1	5020.83	3176.38	8071.48	3469.37	5358.47	2671.76	8807.34	4311.74	6964.17	4743.81	7132.31	5465.61	7463.22	4681.61	6676.73	5189.92	6808.05	7039.47	2036.17	5375.67	6951.69	6269.16	8480.55	8706.63	4674.29	6416.68	8152.77	7411.08
