# Supplementary material for: Rapid identification and recovery of ENU-induced mutations with next-generation sequencing and Paired-End Low-Error analysis
Source: BMC Genomics. 2015 Feb 14;16(1):83. doi: 10.1186/s12864-015-1263-4 (PMC4457992; doi:10.1186/s12864-015-1263-4)
Supplement: Additional file 4: — Examples of variant calls. PELE output of target fragment col4a6_Ex18. Row 1 is the 32 288-fish pools. Column B is the nucleotide position in the reference sequence. Column C is the variant possibilities in each nucleotide position: the first nucleotide is the reference sequence followed by three possible variants. Nucleotides in introns are in lower case and exonic nucleotides are capitalized. The numbers following the reference nucleotide are the total read number of this nucleotide in each pool. If a variant was detected, the absolute number of variant reads and the frequency is displayed (F = variant reads : total reads). For example at position 45, the reference sequence is c. In pool 66B, a variant A call was detected in 6 reads of a total of 2999 reads (greyed box), for an F = 1:498. A total of 55 variant calls were made in this example fragment. [file 12864_2015_1263_MOESM4_ESM.xlsx]

## Sheet: Sheet1
			00A	00B	06A	06B	12A	12B	18A	18B	24A	24B	30A	30B	36A	36B	42A	42B	48A	48B	54A	54B	60A	60B	66A	66B	72A	72B	78A	78B	84A	84B	90A	90B
col4a6_Ex18	1	t	64174	11234	13082	17814	33110	20832	56682	12416	26556	12962	17714	5238	13294	10564	51636	24330	6648	12796	15636	26300	22408	17424	11604.7	5316	18326	19566	10894	27952	19362	30078	39312	30014
col4a6_Ex18	2	g	26750	5123	5503	7927	13847	9457	23547	5708	11037	5920	7310	2366	5482	4757	21275	10869	2928	5205	6843	10894	9969	7294	5486.73	2217	8111	8246	4731	11387	8480	12443	17279	12358
col4a6_Ex18	3	g	31191	5740	6384	9107	16180	10675	27521	6367	12756	6669	8575	2650	6441	5442	25227	12473	3406	6193	8020	12768	11548	8436	5441.52	2612	9515	9512	5580	13345	10090	14473	20261	14488
col4a6_Ex18	4	c	29779	5316	6086	8396	15119	9716	26464	5956	12348	6178	8217	2447	6165	5104	23446	11411	3161	5863	7453	12070	10672	7947	5810.39	2463	8907	9154	5203	12826	9553	14022	18671	13700
col4a6_Ex18	5	c	29529	5433	6019	8523	15014	9868	26044	5960	12212	6208	8112	2489	6128	5094	23357	11589	3143	5658	7480	11643	10745	7590	5813.31	2403	8845	8843	5194	12474	9435	13604	18648	13204
		A
		T
		G
col4a6_Ex18	6	c	29788	5395	6027	8402	15172	9791	26196	5923	12270	6130	8154	2419	6183	5034	23462	11541	3175	5784	7472	11773	10839	7791	5680.93	2435	8947	9067	5207	12575	9458	13734	18943	13457
		A
		T
		G
col4a6_Ex18	7	t	33008	6142	6761	9628	17053	11279	29161	6755	13548	6954	9164	2827	6815	5751	26652	13233	3574	6609	8429	13433	12057	8874	6510.52	2755	10068	10069	5878	14342	10559	15375	21309	15333
		A
		C
		G				7 (F 1:1375)									6 (F 1:1135)
col4a6_Ex18	8	g	32661	6248	6651	9608	16887	11399	28616	6710	13420	7004	9065	2842	6688	5750	26178	13147	3581	6584	8403	13317	12094	8874	5873.12	2686	9973	9958	5837	14227	10510	15239	21140	15139
		A
		T
		C
col4a6_Ex18	9	a	33795	6387	6905	9983	17595	11799	29727	6932	13918	7272	9340	2918	7036	5962	27022	13520	3699	6775	8559	13601	12548	9116	5978.23	2773	10306	10213	5923	14606	10957	15701	21637	15442
		T
		C
		G
col4a6_Ex18	10	a	35019	6784	7191	10565	18251	12549	30767	7357	14375	7673	9700	3106	7310	6361	28411	14443	3841	7007	9100	14266	13101	9559	6322.69	2877	10828	10649	6266	15160	11411	16309	22987	16257
		T
		C
		G
col4a6_Ex18	11	t	35026	6788	7257	10650	18268	12664	30828	7458	14379	7688	9721	3124	7328	6412	28277	14543	3856	7063	9077	14307	13077	9600	7215.64	2882	10824	10631	6221	15227	11389	16412	22818	16225
		A
		C
		G
col4a6_Ex18	12	a	35412	6854	7277	10672	18451	12614	31081	7555	14462	7773	9796	3139	7357	6420	28545	14575	3896	7176	9152	14459	13239	9711	6915.69	2927	10921	10737	6382	15492	11511	16559	23014	16500
		T
		C
		G
col4a6_Ex18	13	t	35581	6989	7327	10956	18690	12919	31431	7660	14640	7910	9867	3195	7398	6550	28889	14958	3902	7200	9253	14601	13404	9793	6450.85	2970	11104	10837	6378	15517	11629	16606	23338	16573
		A
		C
		G
col4a6_Ex18	14	a	34735	6684	7144	10414	18120	12251	30559	7280	14249	7504	9595	3026	7249	6220	28070	14251	3810	7000	9023	14208	12939	9456	7339.03	2911	10655	10547	6173	15078	11213	16265	22523	16149
		T
		C
		G
col4a6_Ex18	15	a	35063	6830	7213	10641	18266	12601	30765	7478	14355	7735	9709	3111	7253	6389	28462	14677	3843	7075	9170	14363	13180	9632	7075.88	2932	10865	10664	6302	15318	11426	16314	22932	16272
		T
		C
		G
col4a6_Ex18	16	c	35874	7037	7420	10969	18778	13043	31548	7723	14672	7872	9939	3244	7414	6579	29266	15048	3932	7264	9283	14709	13458	9888	7269.22	2968	11130	10876	6442	15688	11629	16675	23409	16763
		A
		T
		G
col4a6_Ex18	17	a	34892	6714	7162	10568	18154	12439	30685	7395	14274	7633	9624	3093	7211	6328	28270	14430	3795	6995	9022	14191	13045	9493	6774.43	2880	10822	10607	6233	15146	11331	16264	22661	16156
		T
		C
		G
col4a6_Ex18	18	t	34057	6590	7038	10386	17822	12266	30129	7229	14023	7472	9426	3049	7088	6225	27598	14304	3744	6830	8853	13968	12743	9322	6365.94	2823	10602	10352	6078	14750	11080	15971	22259	15829
		A
		C
		G
col4a6_Ex18	19	a	34413	6648	7086	10305	17904	12104	30312	7275	14143	7498	9511	3046	7134	6176	27849	14179	3810	6942	8916	14081	12749	9414	7133.3	2857	10638	10505	6162	14988	11147	16061	22392	16046
		T
		C
		G
col4a6_Ex18	20	a	34608	6645	7144	10413	18019	12275	30585	7329	14266	7498	9567	3067	7165	6249	28140	14377	3806	7004	8970	14204	12980	9453	6166.56	2881	10753	10539	6210	15117	11302	16110	22560	16067
		T
		C
		G
col4a6_Ex18	21	c	36216	7193	7599	11314	19016	13246	31994	7899	14833	8052	10080	3333	7492	6729	29814	15569	3981	7286	9505	14923	13672	10009	6955.63	3013	11324	11016	6527	15913	11774	16900	23936	17025
		A
		T
col4a6_Ex18	22	t	35171	6925	7252	10916	18361	12805	32595	7628	14410	7834	9783	3188	7284	6581	28872	14963	3864	7048	9172	14475	13239	9772	6800.35	2894	10969	10671	6878	15320	12364	16396	23313	16542
		A
		C
		G
col4a6_Ex18	23	g	38231	6992	7863	10984	18550	14347	32168	8306	15418	8608	10615	3564	7348	7173	31288	15114	3901	7185	10050	9584	13370	10304	7649.25	3113	11924	10953	6405	15639	11581	16556	25254	16674
		A
		T
		C
col4a6_Ex18	24	t	38344	7649	7814	11910	19947	14291	33420	8396	15480	8576	10526	3531	7839	7202	31216	16557	4154	7515		15470	722	10578	7098.27	3003	11873	10930	6063	3501	12409	17484	25090	15658
		A
		C
col4a6_Ex18	25	a	35619	7076	7372	11138	18721	13015	31706	7738	14672	7947	9898	3250	7743	6562	29478	15330	3908	7248	9417	14732	13497	9900	6637.29	2980	11184	10834	6471	15795	11736	16731	23702	16862
		T
		C
		G
col4a6_Ex18	26	t	37898	7086	7313	11093	19725	14343	33581	8392	15527	8598	10508	3281	894	7221	31391	15330	4186	7179	10025	15636	13461	10229	7468.64		11148	10775	6885	15642	12244	16596	25077	16743
		A
		C
		G
col4a6_Ex18	27	g	34783	6849	7150	10770	18319	14248	30816	8360	15444	7661	9569	3518	7851	6976	28507	14686	4158	7111	9060	14280	13181	9596	7301.03	2894	10898	10643	6325	15330	11416	16396	22928	16301
		A
		T
		C
col4a6_Ex18	28	a	37892	7568	7817	11926	20074	14314	33507	8389	15532	8656	10459	3540	7872	7194	31408	14592	3775	7004	9925	15583	14278	253	7916.13	3153	10823	228	6246	16471	11415	17603	25242	16275
		T
		G
col4a6_Ex18	29	a	34499	6746	7076	10516	18127	12259	30524	7293	14232	7588	9410	2987	7202	7064	27986	14503	3763	7005	9006	14173	12975	9404	7069.81	2826	10791	10574	6164	15063	11284	16172	22601	16065
		T
		G
col4a6_Ex18	30	t	32613	6325	6628	9991	17060	11702	28839	6916	13476	7176	8941	2845	6863	5942	26161	13765	3568	6571	8442	13377	12258	8895	5958.15	2693	10159	10049	5871	14173	10757	15330	21448	15182
		A
		C
col4a6_Ex18	31	t	33846	6682	6937	10541	17726	12343	30080	7278	13978	7624	9234	3037	7063	6312	27417	14526	3731	6800	8950	13925	12923	9217	7296.74	2837	10637	10390	6197	14751	11279	15943	22589	15794
		A
		C
		G
col4a6_Ex18	32	t	34730	7038	7106	10950	18298	12824	30743	7546	14338	7888	9487	3130	7259	6540	28017	15028	3878	7054	9178	14259	13296	9550	7199.87	2899	11066	10605	6323	15131	11529	16311	22980	16137
		A
		C
		G
col4a6_Ex18	33	t	34895	7014	7168	10980	18304	12919	30785	7603	14406	7929	9540	3142	7308	6490	28131	15114	3848	7044	9238	14210	13363	9510	7526.02	2880	11068	10658	6376	15287	11649	16376	23201	16193
		A
		C
		G
col4a6_Ex18	34	g	34120	6703	6990	10400	17947	12271	30043	7218	14065	7480	9304	2974	7073	6165	27671	14260	3741	6920	8840	13949	12874	9361	6327.63	2806	10586	10433	6138	15006	11196	16023	22404	15890
		A
		T
		C
col4a6_Ex18	35	c	34486	6759	7102	10605	18140	12471	30585	7378	14245	7630	9470	3079	7210	6298	28098	14609	3750	7019	9059	14252	13086	9567	6441.33	2843	10880	10613	6244	15163	11352	16248	22699	16142
		A
		T
		G
col4a6_Ex18	36	t	33121	6617	6735	10147	17397	11957	29297	7066	13661	7390	9066	2929	6886	6026	26575	13943	3612	6629	8573	13486	12519	9054	6120.73	2733	10331	10158	6007	14330	10874	15475	21577	15116
		A
		C
		G
col4a6_Ex18	37	t	35312	6966	7277	11039	18518	12719	31397	7576	14556	7800	9733	3163	7357	6475	29137	15150	3875	7231	9244	14580	13311	9734	6777.92	2953	11067	10723	6423	15588	11601	16509	23381	16719
		A
		C
		G
col4a6_Ex18	38	a	33701	6590	6855	10180	17751	11922	29736	7080	13952	7419	9233	2880	7007	6035	27282	13951	3663	6796	8723	13832	12653	9269	6010.08	2782	10492	10334	6056	14735	11035	15856	21920	15687
		T
		G
col4a6_Ex18	39	t	33113	6480	6704	10061	17427	11847	29230	6973	13662	7281	9025	2852	6890	5996	26434	13763	3606	6659	8458	13498	12496	9027	6791.04	2734	10254	10171	5886	14352	10850	15640	21286	15283
		A
		C
		G
col4a6_Ex18	40	c	35657	7100	7244	11050	18744	12898	31488	7654	14638	7931	9797	3142	7411	6514	29163	15182	3883	7251	9289	14771	13493	9842	7149.7	2943	11171	10875	6427	15708	11642	16760	23491	16786
		A
		T
		G
col4a6_Ex18	41	t	33824	6687	6879	10431	17780	12265	29857	7241	13897	7542	9221	2983	7044	6189	27207	14284	3708	6802	8827	13950	12850	9347	7007.98	2801	10558	10385	6073	14724	11178	16015	22278	15785
		A
		C
		G
col4a6_Ex18	42	a	33876	6687	6892	10437	17766	12113	29902	7196	13947	7568	9234	2953	7032	6088	27422	14272	3711	6986	8764	13927	12842	9329	6439.58	2839	10678	10392	6090	14904	11143	15974	22223	15872
		T
		G
col4a6_Ex18	43	t	32602	6452	6744	10101	17216	11815	29002	6989	13527	7284	8961	2858	6807	5993	26507	13860	3590	6673	8624	13659	12435	9108	5884.22	2736	10349	10198	5921	14437	10880	15643	21706	15440
		A
		C
		G
col4a6_Ex18	44	t	37110	7474	7672	11775	19704	13794	32851	8103	15199	8376	10192	3375	7734	6929	30664	16235	4075	7606	9745	15366	14187	10386	6958.29	3094	11756	11308	6751	16357	12217	17408	24668	17608
		A
		C
col4a6_Ex18	45	c	35961	7164	7434	11285	18981	13122	31737	7807	14760	8043	9871	3248	7481	6626	29661	15607	3946	7307	9467	14911	13633	9953	6562.22	2993	11312	10978	6531	15906	11811	16902	23882	17026
		A																								6 (F 1:498)
		T
		G
col4a6_Ex18	46	a	34534	6711	7086	10497	18102	12255	30519	7220	14260	7540	9455	3009	7251	6213	27891	14322	3769	6948	8998	14207	13057	9489	6784.82	2827	10806	10522	6230	15139	11349	16300	22553	16123
		T
		C
		G
col4a6_Ex18	47	g	34627	6851	7157	10707	18363	12619	30714	7441	14305	7683	9519	3050	7258	6361	28373	14740	3791	7061	9044	15340	13149	9623	6508.45	2872	10881	10603	6262	15178	11317	16231	22852	16217
		A
		T
		C
col4a6_Ex18	48	G	33110	6558	6836	10275	17539	12094	29284	7040	13648	7325	9075	2922	6879	6011	27163	14144	3619	6658	8642	13514	12584	9136	6872.78	2740	10354	10101	5967	14484	10850	15444	21737	15408
		A													7 (F 1:982)
		T
		C
col4a6_Ex18	49	T	31663	5750	6434	9101	16576	10587	27987	6274	13080	6615	8659	2562	6629	5419	25389	12389	3272	5909	7841	12182	11440	8066	5893.75	2487	9420	9215	5454	12923	10026	14161	19692	13718
		A
		C
		G
col4a6_Ex18	50	C	34372	6821	7051	10692	18108	12461	30465	7399	14197	7708	9419	3052	7211	6345	28013	14773	3734	6853	9029	13971	13031	9198	6889.21	2830	10840	10384	6218	14825	11386	15980	22744	15854
		A
		T
		G
col4a6_Ex18	51	G	35615	7141	7328	11209	18882	13041	31552	7767	14649	7962	9814	3215	7391	6599	29586	15516	3896	7271	9352	14780	13553	9920	7805.11	2983	11223	10886	6459	15764	11692	16718	23713	16941
		A
		T																									8 (F 1:1402)
		C
col4a6_Ex18	52	T	34234	6561	7017	10347	18046	11945	30436	7110	14143	7441	9386	2944	7181	6129	27811	14155	3656	6881	8694	13955	12564	9295	6902.17	2804	10549	10407	6069	14894	11060	15962	21936	15908
		A
		C
		G
col4a6_Ex18	53	C	34183	6627	7064	10525	17860	11996	30414	7254	14174	7460	9377	3016	7149	6184	28109	14518	3712	6980	8972	14274	12792	9516	5997.44	2894	10681	10584	6209	15230	11242	16238	22657	16344
		A
		T
		G
col4a6_Ex18	54	C	35364	6956	7264	10908	18610	12716	31265	7499	14530	7800	9675	3124	7376	6460	28917	15011	3852	7204	9242	14619	13372	9784	7115.99	2937	11068	10802	6409	15527	11577	16602	23202	16656
		A										10 (F 1:780)
		T
		G
col4a6_Ex18	55	A	35851	7190	7382	11252	18962	13115	31870	7767	14758	8000	9870	3242	7496	6619	29654	15541	3929	7360	9413	14848	13644	9930	7053.39	3003	11314	10948	6538	15908	11801	16851	23828	17093
		T
		C
		G
col4a6_Ex18	56	G	36131	7210	7435	11232	19068	13189	31976	7758	14911	8012	9952	3235	7504	6629	29656	15475	3955	7364	9440	14916	13731	10027	7036.96	3007	11343	11010	6559	15927	11826	16956	23762	16996
		A
		T																12 (F 1:1289)
		C
col4a6_Ex18	57	G	36228	7325	7480	11481	19166	13318	32106	7918	14917	8116	9975	3288	7562	6736	30008	15885	3969	7428	9566	15048	13824	10064	7596.02	3001	11512	11042	6622	16056	11927	17017	24209	17197
		A
		T
		C
col4a6_Ex18	58	T	32773	6669	6720	10431	17390	12236	28941	7132	13471	7406	8958	2950	6775	6108	26982	14213	3576	6548	8727	13470	12685	9092	6355.56	2713	10460	10012	6024	14310	10859	15372	21983	15475
		A
		C
		G
col4a6_Ex18	59	G	34662	6993	7157	10904	18396	12750	30760	7479	14279	7703	9549	3140	7257	6427	28778	15036	3787	7040	9152	14366	13271	9680	6860.13	2876	10993	10635	6272	15246	11440	16259	23086	16519
		A
		T
		C
col4a6_Ex18	60	C	34232	6579	7047	10267	18028	12061	30380	7082	14144	7397	9373	2923	7181	6106	27825	14055	3611	6950	8750	14051	12675	9417	6381.63	2827	10507	10460	6055	15052	11029	16168	22003	16088
		A
		T
		G
col4a6_Ex18	61	C	34619	6753	7118	10567	18186	12410	30660	7332	14292	7648	9458	3035	7245	6275	28026	14508	3761	7035	8967	14266	13050	9627	6165.49	2872	10812	10632	6169	15212	11331	16267	22627	16221
		A
		T										6 (F 1:1274)
		G
col4a6_Ex18	62	C	34285	6740	6957	10542	17936	12250	30318	7274	14141	7616	9415	3010	7144	6246	27714	14519	3723	7034	8910	14141	12924	9489	6308.64	2858	10764	10575	6231	15145	11274	16199	22469	16104
		A
		T
		G
col4a6_Ex18	63	C	35846	7141	7340	11248	18825	13100	31767	7725	14754	8050	9860	3234	7452	6649	29362	15423	3916	7373	9422	14832	13547	9957	7376.65	3016	11309	11010	6522	15831	11782	16886	23684	16984
		A
		T
		G
col4a6_Ex18	64	T	34747	6887	7187	10866	18548	12750	30996	7496	14512	7794	9594	3105	7332	6432	28669	14910	3784	7058	9103	14392	13210	9703	6212.07	2895	10980	10706	6304	15344	11427	16496	22983	16400
		A
		C
		G
col4a6_Ex18	65	G	34934	6922	7190	10897	18533	12705	31044	7538	14505	7814	9622	3104	7337	6428	28689	14902	3798	7124	9138	14458	13298	9699	6977.38	2900	10973	10726	6354	15529	11566	16554	23157	16554
		A
		T PS																										9 (F 1:1191)
		C
col4a6_Ex18	66	G	34794	6904	7136	10840	18468	12736	30816	7514	14347	7752	9550	3109	7276	6436	28612	14928	3809	7070	9137	14371	13251	9631	6538.09	2887	11013	10670	6369	15363	11481	16327	23041	16386
		A
		T
		C
col4a6_Ex18	67	A	35583	7095	7366	11172	18802	13053	31673	7675	14764	7998	9814	3216	7458	6608	29566	15404	3860	7312	9397	14820	13539	9943	6938.91	2981	11304	10917	6491	15919	11757	16839	23723	16992
		T
		G
col4a6_Ex18	68	T	34430	6899	7063	10696	18151	12570	30475	7443	14234	7765	9354	3064	7241	6397	27801	14649	3762	6990	9088	14222	13145	9579	7340.54	2862	10861	10587	6268	15135	11443	16393	22689	16141
		A
		C
col4a6_Ex18	69	T	35351	6913	7239	10844	18639	12757	31324	7513	14557	7813	9712	3101	7387	6421	28745	14854	3826	7235	9161	14648	13300	9867	6712.52	2948	11005	10863	6346	15659	11542	16717	23010	16694
		A
		C
col4a6_Ex18	70	C	34317	6785	7041	10589	17963	12400	30490	7365	14212	7585	9394	3056	7156	6258	28059	14527	3751	7012	8980	14198	12961	9426	6676.44	2848	10780	10524	6234	15168	11340	16250	22522	16178
		A										8 (F 1:948)
		T
		G
col4a6_Ex18	71	C	35457	7038	7349	11082	18626	12750	31622	7659	14617	7866	9742	3175	7415	6517	29270	15285	3906	7250	9372	14736	13400	9788	7594	2962	11212	10868	6470	15766	11674	16734	23587	16803
		A
		T
		G
col4a6_Ex18	72	C	35288	6918	7221	10856	18574	12687	31330	7503	14554	7868	9688	3115	7392	6456	28844	15001	3859	7215	9177	14583	13264	9766	7056.36	2926	11060	10892	6401	15626	11629	16730	23095	16644
		A
		T
		G
col4a6_Ex18	73	C	36393	7296	7500	11410	19181	13414	32158	7889	14939	8140	9998	3287	7562	6758	29908	15714	3991	7436	9532	15003	13852	10114	7171.97	3027	11528	11109	6589	16073	11990	17082	24085	17210
		A
		T																													9 (F 1:1332)
		G
col4a6_Ex18	74	G	36048	7176	7437	11275	19004	13163	31937	7764	14824	8046	9894	3235	7501	6649	29817	15644	3955	7360	9483	14892	13675	10069	7125.77	3005	11400	11021	6573	15995	11854	16903	24022	17100
		A
		T										8 (F 1:1005)
		C
col4a6_Ex18	75	G	35719	7121	7312	11087	18860	13024	31562	7674	14665	7963	9798	3218	7460	6586	29326	15332	3896	7302	9357	14782	13596	9937	7462.81	2976	11334	10921	6480	15768	11730	16806	23566	16831
		A
		T
		C
col4a6_Ex18	76	T	36461	7307	7535	11457	19278	13447	32180	7920	14946	8142	10032	3299	7574	6775	30162	15873	3997	7462	9612	15100	13901	10223	7577.36	3035	11497	11140	6631	16132	11960	17065	24190	17335
		A
		C
col4a6_Ex18	77	A	35975	7111	7396	11114	18902	12899	31823	7644	14839	7941	9839	3142	7486	6607	29504	15237	3924	7359	9370	14893	13504	9939	6556.34	3010	11265	10989	6493	15859	11746	16945	23595	16985
		T
		G
col4a6_Ex18	78	G	35678	7085	7294	11095	18893	13081	31565	7645	14610	7964	9709	3182	7377	6552	29394	15318	3911	7269	9332	14724	13568	9958	6574.88	2961	11204	10828	6426	15527	11665	16588	23570	16832
		A
		T
		C
col4a6_Ex18	79	T	35733	7127	7342	11102	18879	13023	31624	7680	14694	7977	9848	3197	7410	6578	29294	15238	3909	7266	9321	14676	13508	9930	6642.36	2980	11209	10903	6468	15810	11669	16771	23463	16815
		A
		C
		G
col4a6_Ex18	80	C	36497	7295	7493	11393	19196	13331	32231	7886	15004	8162	10007	3301	7558	6777	29930	15721	3994	7505	9572	15083	13842	10203	7404.42	3040	11499	11126	6634	16199	11962	17190	24131	17273
		A
		T
		G
col4a6_Ex18	81	G	36552	7413	7520	11532	19377	13577	32348	7968	14989	8184	10069	3321	7590	6828	30190	15948	3998	7469	9605	15103	13940	10219	8124.65	3053	11565	11153	6631	16116	12029	17180	24350	17338
		A
		T
		C
col4a6_Ex18	82	T	36117	7423	7451	11652	19113	13543	31992	8014	14867	8250	9902	3314	7491	6824	29879	16038	4001	7430	9668	15015	13901	10105	7771.88	3005	11611	11023	6661	16021	12009	17008	24340	17210
		A
		C
		G
col4a6_Ex18	83	G	36340	7335	7509	11436	19148	13384	32201	7914	14931	8177	10005	3281	7531	6746	30129	15839	3982	7453	9597	15035	13762	10144	8046.49	3036	11517	11090	6622	16103	11957	17078	24211	17245
		A
		T PS
		C
col4a6_Ex18	84	G	35849	7260	7396	11385	19036	13338	31775	7872	14703	8073	9851	3262	7457	6721	29786	15775	3913	7281	9482	14879	13732	10011	6744.54	2973	11425	10935	6534	15847	11841	16800	23997	17036
		A
		T
		C
col4a6_Ex18	85	A	34892	6872	7207	10821	18513	12576	30894	7402	14333	7696	9628	3089	7245	6402	28751	14862	3772	7072	9110	14393	13205	9732	6713.94	2888	11005	10734	6268	15320	11446	16430	23027	16541
		T
		C
		G
col4a6_Ex18	86	C	35579	7009	7301	11070	18757	12928	31532	7671	14614	7890	9805	3159	7414	6582	29234	15227	3847	7293	9298	14718	13418	9891	6833.77	2980	11201	10919	6441	15718	11631	16714	23424	16862
		A
		T
		G
col4a6_Ex18	87	C	36336	7234	7521	11431	19173	13244	32271	7912	14934	8147	9995	3301	7590	6737	30087	15757	3964	7462	9567	15079	13745	10095	6814.43	3029	11465	11118	6609	16127	11884	17072	24143	17329
		A																											7 (F 1:944)
		T
		G
col4a6_Ex18	88	C	36969	7427	7612	11635	19534	13603	32723	8015	15218	8281	10174	3332	7699	6855	30509	16019	4057	7585	9694	15307	14029	10289	7360.16	3093	11666	11287	6713	16354	12128	17347	24437	17526
		A
		T
		G
col4a6_Ex18	89	A	36509	7350	7517	11458	19253	13396	32269	7916	14938	8173	10034	3284	7570	6771	30039	15794	3963	7516	9520	15076	13770	10175	7680.75	3053	11416	11094	6595	16115	11918	17062	23991	17322
		T PS
		C
		G
col4a6_Ex18	90	A	35576	7136	7340	11193	18748	13064	31605	7703	14638	7963	9802	3222	7360	6525	29501	15530	3859	7321	9290	14794	13421	9943	7585.57	2986	11165	10887	6464	15830	11635	16744	23618	17017
		T
		C
		G
col4a6_Ex18	91	A	36090	7275	7431	11402	19070	13301	31878	7868	14769	8110	9907	3279	7488	6729	29942	15759	3950	7372	9534	14968	13715	10052	7333.2	2997	11384	11001	6585	15920	11854	16910	24037	17097
		T
		C
		G
col4a6_Ex18	92	G	36611	7379	7558	11614	19370	13593	32342	8037	15080	8243	10073	3367	7587	6885	30379	16061	4019	7514	9666	15164	13979	10239	7069.08	3061	11623	11215	6699	16237	12047	17191	24441	17461
		A
		T PS
		C
col4a6_Ex18	93	G	36102	7276	7468	11443	19093	13352	31891	7833	14743	8103	9911	3277	7454	6710	29887	15799	3952	7363	9512	14929	13727	10048	7727.11	3004	11408	10963	6583	15935	11836	16868	23993	17095
		A
		T																								6 (F 1:500)
		C
col4a6_Ex18	94	A	35678	6986	7321	10984	18797	12841	31479	7594	14702	7908	9812	3161	7420	6541	29098	15074	3866	7299	9287	14733	13356	9878	7139.69	2950	11145	10922	6411	15772	11660	16751	23343	16809
		T
		G
col4a6_Ex18	95	C	35918	7166	7394	11241	18922	13146	31747	7805	14673	8033	9865	3251	7436	6675	29691	15552	3897	7351	9425	14859	13563	9950	6857.86	2986	11297	10917	6525	15853	11761	16845	23824	17061
		A
		T PS
		G
col4a6_Ex18	96	A	36775	7361	7546	11532	19416	13498	32444	7968	15090	8243	10088	3315	7620	6797	30236	15953	4023	7534	9635	15144	13958	10232	6926.7	3065	11640	11169	6626	16210	12067	17241	24282	17395
		T
		C
		G
col4a6_Ex18	97	A	36651	7358	7528	11462	19341	13434	32304	7917	15016	8190	10052	3281	7582	6788	30161	15827	4023	7527	9606	15085	13899	10203	6747.29	3050	11520	11158	6643	16163	12026	17198	24278	17326
		T
		C
		G
col4a6_Ex18	98	A	35543	7054	7275	11012	18770	12966	31388	7590	14528	7866	9765	3145	7405	6541	29104	15165	3895	7268	9307	14614	13442	9838	6750.68	2950	11174	10773	6415	15637	11663	16722	23418	16722
		T PS
		C
		G
col4a6_Ex18	99	G	36880	7480	7584	11702	19567	13749	32545	8076	15152	8360	10154	3363	7682	6885	30458	16185	4051	7550	9745	15243	14067	10309	7517.4	3078	11724	11227	6723	16315	12144	17341	24556	17470
		A
		T
		C
col4a6_Ex18	100	A	36301	7363	7466	11519	19231	13494	32084	7959	14837	8203	9977	3320	7530	6779	30063	15992	3983	7435	9611	14997	13856	10121	7996.22	3025	11524	11031	6612	16049	11901	16998	24243	17247
		T
		C
		G
col4a6_Ex18	101	G	36457	7346	7506	11548	19250	13461	32240	7972	14937	8198	10025	3323	7562	6777	30185	15957	3993	7448	9583	15126	13877	10129	7845.53	3025	11556	11070	6635	16162	12002	17099	24289	17321
		A
		T PS																								6 (F 1:504)
		C
col4a6_Ex18	102	G	35851	7219	7360	11389	18927	13295	31626	7831	14645	8059	9807	3262	7427	6669	29744	15688	3934	7247	9469	14835	13665	10001	6634.26	2982	11400	10919	6532	15831	11783	16810	23910	17027
		A
		T
		C
col4a6_Ex18	103	A	36745	7359	7547	11582	19376	13455	32485	7986	15064	8192	10122	3316	7635	6787	30378	15937	4020	7500	9688	15198	13914	10225	7167.67	3062	11625	11180	6679	16236	12084	17203	24418	17451
		T
		G
col4a6_Ex18	104	A	36690	7317	7587	11546	19384	13417	32499	7959	15069	8237	10101	3310	7628	6799	30366	15918	4019	7532	9624	15180	13893	10192	7682.85	3081	11558	11161	6654	16176	12072	17182	24283	17421
		T
		C
		G
col4a6_Ex18	105	A	34792	6774	7120	10553	18256	12342	30733	7292	14424	7615	9550	3030	7223	6304	28169	14518	3776	7086	8974	14282	12964	9537	6238.85	2875	10738	10623	6234	15154	11323	16269	22466	16185
		T
		C
		G
col4a6_Ex18	106	C	36408	7179	7484	11218	19204	13073	32254	7782	15018	8048	9980	3206	7565	6636	29891	15438	3978	7453	9513	15069	13729	10113	7545.13	3041	11459	11102	6599	16131	11940	17090	23937	17170
		A
		T
		G
col4a6_Ex18	107	C	36987	7412	7636	11590	19530	13513	32728	8015	15172	8256	10165	3336	7675	6833	30617	16027	4041	7576	9747	15263	14052	10300	7219.29	3084	11651	11267	6715	16352	12149	17319	24527	17517
		A																				14 (F 1:1090)
		T
		G
col4a6_Ex18	108	C	36642	7318	7534	11411	19342	13281	32437	7882	15073	8123	10098	3277	7638	6765	30190	15704	4010	7515	9587	15136	13885	10208	6864.28	3067	11536	11173	6644	16165	11995	17221	24178	17299
		A
		T																										9 (F 1:1241)
		G
col4a6_Ex18	109	A	36752	7243	7540	11260	19440	13159	32371	7781	15058	8044	10098	3224	7655	6692	30204	15496	4017	7516	9519	15114	13852	10246	7547.21	3063	11467	11154	6624	16232	11997	17234	24087	17337
		T
		C
		G									10 (F 1:1505)
col4a6_Ex18	110	G	36519	7349	7551	11582	19268	13436	32336	7969	15055	8226	10072	3300	7622	6801	30269	16019	4025	7467	9665	15167	13988	10188	8010.41	3044	11618	11149	6672	16191	12080	17115	24385	17369
		A
		T								12 (F 1:664)
		C
col4a6_Ex18	111	G	36343	7325	7540	11552	19212	13428	32301	7960	15003	8221	10012	3314	7590	6789	30169	16006	4003	7437	9628	15079	13889	10104	7984.25	3032	11540	11139	6629	16135	12020	17105	24330	17297
		A			7 (F 1:1077)
		T
		C
col4a6_Ex18	112	T	35666	7194	7380	11376	18882	13225	31736	7795	14786	8110	9851	3244	7447	6744	29596	15660	3918	7276	9504	14891	13668	9987	7596.86	3006	11414	11017	6540	15852	11905	16866	23934	17020
		A
		C
		G
col4a6_Ex18	113	C	36043	7210	7473	11298	18988	13115	31947	7810	14930	8081	9952	3239	7546	6683	29747	15644	3993	7446	9555	14998	13728	10061	7657.02	3014	11406	11113	6600	16065	11933	17059	23989	17225
		A
		T PS
		G
col4a6_Ex18	114	G	35830	7122	7338	11043	18871	13015	31724	7620	14806	7963	9852	3170	7494	6568	29163	15250	3937	7322	9333	14796	13625	9974	7727.37	2995	11282	10952	6483	15799	11776	16864	23535	16929
		A
		T
		C
col4a6_Ex18	115	A	34990	6961	7205	10818	18465	12763	31036	7485	14458	7853	9600	3157	7306	6445	28590	14947	3852	7157	9240	14471	13383	9738	6494.61	2919	11071	10752	6345	15456	11599	16552	23118	16554
		T
		C
		G
col4a6_Ex18	116	G	36239	7251	7446	11306	19083	13355	32017	7839	14878	8112	9936	3242	7542	6731	29725	15550	3976	7396	9490	14959	13763	10099	7729.57	3011	11414	11090	6591	16006	11874	17048	23958	17124
		A
		T										6 (F 1:1352)
		C
col4a6_Ex18	117	A	35824	7261	7391	11377	18951	13335	31691	7830	14717	8108	9820	3276	7456	6720	29469	15663	3939	7317	9457	14826	13714	10001	7653.09	2978	11380	10943	6544	15825	11867	16879	23963	16926
		T
		G
col4a6_Ex18	118	T	36695	7394	7578	11665	19400	13611	32509	8046	15088	8284	10077	3344	7635	6893	30418	16148	4032	7500	9693	15187	13991	10216	7719.34	3079	11664	11187	6692	16191	12077	17272	24432	17403
		A
		C
		G
col4a6_Ex18	119	T	36506	7329	7470	11498	19265	13460	32268	7931	15013	8226	10007	3313	7591	6790	29812	15798	3982	7450	9527	15066	13875	10164	7013.85	3063	11500	11129	6609	16105	11986	17157	24051	17202
		A
		C
		G
col4a6_Ex18	120	C	36258	7275	7442	11353	19097	13280	32118	7864	14949	8107	9997	3280	7542	6692	29791	15615	3942	7456	9478	14993	13742	10061	7078.57	3042	11440	11046	6564	16046	11938	17070	23857	17089
		A										9 (F 1:900)																9 (F 1:1227)
		T
		G
col4a6_Ex18	121	C	36556	7394	7529	11573	19286	13574	32399	7978	14991	8256	10061	3316	7594	6820	30097	15919	4005	7490	9595	15119	13859	10202	7098.24	3045	11552	11119	6618	16160	12012	17126	24184	17301
		A																								7 (F 1:435)
		T
		G
col4a6_Ex18	122	T	36762	7392	7558	11527	19412	13508	32503	7946	15132	8247	10115	3301	7651	6859	30152	15851	3999	7560	9553	15222	13744	10242	7451.14	3070	11472	11232	6612	16257	11992	17312	23949	17391
		A
		C
		G
col4a6_Ex18	123	A	36293	7299	7450	11326	19113	13330	32064	7863	14919	8139	9933	3273	7542	6729	29736	15648	3937	7421	9331	14959	13594	10089	7605.56	3029	11254	11103	6478	16035	11778	17040	23589	17168
		T
		G
col4a6_Ex18	124	T	37011	7441	7600	11672	19560	13643	32747	8057	15221	8315	10173	3355	7677	6896	30536	16085	4065	7616	9734	15290	14026	10364	7426.12	3096	11723	11302	6726	16395	12156	17329	24562	17574
		A PS
		C
col4a6_Ex18	125	G	36646	7341	7520	11495	19367	13455	32390	7932	15068	8218	10054	3284	7626	6785	30152	15877	4016	7517	9574	15114	13839	10212	6841.81	3049	11575	11194	6638	16215	11999	17212	24192	17352
		A
		T
		C
col4a6_Ex18	126	G	36685	7317	7547	11460	19412	13451	32491	7923	15086	8188	10084	3282	7617	6773	30203	15808	4008	7532	9592	15165	13895	10249	6856.03	3054	11567	11218	6654	16247	12023	17222	24170	17362
		A
		T
		C
col4a6_Ex18	127	T	36874	7450	7589	11690	19558	13643	32592	8031	15146	8307	10155	3353	7654	6884	30501	16119	4059	7549	9757	15280	14078	10277	7926.8	3073	11757	11200	6735	16294	12183	17287	24579	17521
		A
		C
col4a6_Ex18	128	T	36267	7163	7427	11186	19110	13132	32021	7720	14938	8018	9999	3232	7556	6660	29703	15376	3970	7415	9504	14972	13777	10113	6754.71	3018	11455	11143	6549	15987	11914	17085	23841	17074
		A
		C
		G
col4a6_Ex18	129	C	36785	7425	7571	11588	19446	13635	32543	8015	15090	8258	10100	3325	7631	6865	30251	15946	4026	7577	9651	15209	13938	10241	8137.8	3073	11602	11237	6678	16309	12100	17281	24299	17380
		A																						18 (F 1:568)
		T
		G
col4a6_Ex18	130	T	36790	7368	7549	11514	19410	13572	32516	7947	15142	8258	10084	3321	7661	6842	30265	15852	4028	7545	9648	15197	13993	10222	7228.01	3076	11630	11228	6685	16260	12079	17284	24338	17397
		A
		C
		G
col4a6_Ex18	131	G	36718	7352	7538	11501	19415	13449	32447	7942	15048	8217	10071	3281	7639	6808	30153	15815	4026	7505	9591	15116	13934	10199	7800.47	3059	11593	11180	6632	16191	12029	17225	24269	17312
		A
		T PS
		C
col4a6_Ex18	132	A	35907	7151	7364	11133	18944	13109	31885	7716	14814	7971	9896	3193	7499	6644	29554	15386	3926	7353	9407	14821	13613	9975	7701.63	3007	11346	10971	6488	15915	11805	16930	23605	16980
		T
		C
		G
col4a6_Ex18	133	A	36579	7351	7505	11516	19286	13468	32319	7954	15001	8182	10095	3306	7575	6814	30153	15872	4001	7515	9587	15095	13887	10193	7373.05	3027	11559	11132	6644	16179	12029	17183	24321	17344
		T
		C
		G
col4a6_Ex18	134	G	35471	7009	7251	10943	18723	12874	31466	7591	14586	7837	9743	3147	7418	6519	29163	15055	3871	7242	9276	14629	13393	9800	6448.28	2955	11113	10831	6413	15627	11623	16642	23324	16687
		A
		T														7 (F 1:931)
		C
col4a6_Ex18	135	G	35504	7055	7282	11038	18771	12920	31428	7593	14571	7890	9763	3183	7361	6554	29225	15256	3852	7264	9293	14626	13434	9856	6511.77	2926	11140	10838	6425	15667	11641	16666	23380	16802
		A
		T
		C
col4a6_Ex18	136	C	35523	6929	7283	10818	18679	12631	31542	7491	14606	7771	9763	3120	7400	6442	28936	14866	3840	7311	9171	14691	13217	9852	6513.26	2957	11046	10902	6296	15761	11553	16805	23045	16703
		A
		T
		G
col4a6_Ex18	137	C	34988	7005	7169	10932	18430	12714	30857	7520	14390	7824	9618	3119	7276	6486	28639	14991	3824	7266	9110	14424	13179	9766	6969.98	2928	10973	10662	6269	15527	11502	16494	22999	16482
		A																										8 (F 1:1332)
		T
		G
col4a6_Ex18	138	T	35701	7065	7314	11053	18751	12906	31486	7673	14710	7945	9772	3167	7434	6566	29041	15160	3865	7325	9233	14661	13399	9864	6591.65	2963	11175	10899	6396	15692	11725	16786	23285	16743
		A
		C
		G
col4a6_Ex18	139	T	35908	7169	7401	11269	18936	13213	31746	7779	14779	8071	9862	3249	7493	6672	29486	15554	3901	7363	9398	14875	13536	10003	7470.1	2993	11342	10976	6494	15929	11839	16907	23653	17027
		A																														52 (F 1:325)
		C
col4a6_Ex18	140	C	37229	7492	7662	11749	19676	13739	32960	8117	15276	8356	10240	3388	7735	6921	30786	16276	4076	7625	9798	15423	14148	10374	7394.6	3113	11785	11345	6760	16490	12254	17480	24761	17652
		A
		T
		G
col4a6_Ex18	141	C	37044	7480	7625	11759	19611	13766	32741	8097	15177	8338	10166	3374	7695	6920	30704	16237	4074	7564	9748	15330	14104	10364	7016.24	3086	11785	11321	6726	16408	12206	17349	24674	17557
		A
		T
		G
col4a6_Ex18	142	A	37030	7467	7619	11668	19583	13651	32724	8058	15176	8283	10218	3350	7684	6907	30606	16066	4060	7601	9763	15307	14097	10289	7004.05	3094	11731	11287	6743	16395	12244	17363	24645	17597
		T
		C
		G																											7 (F 1:963)
col4a6_Ex18	143	G	36537	7311	7511	11429	19279	13338	32284	7861	15008	8136	10008	3276	7588	6754	30055	15779	4012	7478	9588	15095	13841	10146	7756.97	3043	11498	11186	6585	16152	12037	17146	24116	17303
		A
		T PS
		C
col4a6_Ex18	144	G	36435	7308	7521	11423	19253	13398	32241	7929	14978	8208	10047	3292	7579	6796	30087	15781	3987	7441	9578	15038	13871	10181	7812.25	3048	11526	11141	6619	16167	12007	17118	24172	17344
		A
		T
		C
col4a6_Ex18	145	A	36545	7359	7517	11587	19313	13575	32359	8000	15011	8239	10071	3324	7603	6860	30315	16013	4035	7517	9636	15161	13897	10239	7072	3053	11600	11164	6677	16252	12066	17185	24373	17441
		T
		G
col4a6_Ex18	146	A	36295	7278	7469	11354	19169	13306	32071	7798	14925	8121	9939	3284	7546	6724	29865	15663	3991	7495	9545	14994	13787	10137	7154.27	3036	11460	11111	6592	16040	11965	17082	23957	17214
		T
		C
		G
col4a6_Ex18	147	G	36827	7462	7584	11696	19469	13666	32570	8075	15100	8340	10167	3382	7641	6905	30477	16176	4054	7580	9746	15250	14051	10299	6850.12	3081	11688	11226	6696	16314	12150	17264	24544	17525
		A
		T
		C
col4a6_Ex18	148	T	35525	7141	7293	11214	18728	13124	31408	7753	14593	8027	9763	3242	7413	6587	29218	15412	3896	7219	9392	14664	13530	9860	7676.57	2952	11223	10892	6446	15630	11724	16698	23549	16794
		A
		C
		G
col4a6_Ex18	149	C	36621	7328	7520	11481	19313	13455	32350	7917	15028	8220	10090	3298	7602	6815	30142	15805	3989	7499	9604	15150	13891	10189	7906.91	3068	11572	11163	6643	16164	12046	17132	24180	17310
		A
		T PS
		G
col4a6_Ex18	150	A	35962	7099	7340	11064	18944	12971	31785	7638	14755	7965	9856	3201	7485	6555	29360	15228	3934	7382	9368	14861	13566	9945	7070.6	2985	11290	10966	6524	15907	11746	16911	23527	16965
		T
		C
		G																			7 (F 1:1338)
col4a6_Ex18	151	G	36247	7253	7442	11360	19143	13330	32067	7874	14941	8105	9946	3249	7541	6733	29765	15591	3977	7433	9517	14981	13796	10131	7673.67	3043	11446	11104	6591	16020	11959	17025	23970	17154
		A
		T
		C
col4a6_Ex18	152	G	35603	7074	7316	11018	18832	12954	31407	7586	14644	7926	9777	3179	7428	6521	29135	15079	3877	7235	9254	14729	13501	9910	7618.7	2973	11191	10870	6406	15738	11683	16726	23329	16818
		A
		T										9 (F 1:880)
		C
col4a6_Ex18	153	G	34967	6944	7185	10910	18417	12701	30988	7497	14413	7798	9596	3113	7266	6441	28692	15029	3848	7155	9217	14616	13311	9780	6485.7	2927	11141	10736	6354	15564	11538	16549	23180	16643
		A
		T
		C
col4a6_Ex18	154	C	34339	6636	7038	10405	18020	12088	30430	7200	14228	7499	9425	2972	7185	6221	27826	14235	3714	7023	8859	14219	12833	9435	6403.74	160	10725	10571	6142	15096	11224	16201	22279	16078
		A
		T
		G
col4a6_Ex18	155	C	34647	6467	7054	10181	18094	11864	30682	7038	14288	7372	9452	2906	7239	6136	27967	13996	3658	7060	8725	14192	12632	9487	7042.56	2849	10542	10638	6055	15156	11136	16287	21889	16057
		A
		T
col4a6_Ex18	156	T	35477	6943	7271	10868	18688	12901	31314	7545	14605	7869	9668	3097	7390	6483	28829	14945	3889	7260	9164	14633	13378	9886	6477.82	2938	11076	10871	6367	15526	11584	16697	23040	16573
		A
		C
		G
col4a6_Ex18	157	T	35816	7157	7383	11232	18845	13063	31811	7789	14790	7992	9833	3182	7499	6616	29585	15583	3913	7344	9425	14836	13539	9984	7292.98	2995	11351	10955	6539	15838	11803	16928	23799	17043
		A
		C
		G
col4a6_Ex18	158	T	35592	7005	7289	10981	18733	12771	31494	7561	14703	7847	9770	3134	7428	6511	29095	14947	3871	7260	9188	14661	13348	9818	7502.35	2948	11123	10870	6372	15685	11659	16725	23219	16653
		A
		C
		G
col4a6_Ex18	159	C	36219	7160	7449	11205	19147	13074	32079	7778	14966	8039	9902	3216	7562	6653	29711	15387	3936	7430	9431	14980	13645	10050	6952.36	3016	11367	11110	6514	15999	11822	17051	23705	17055
		A
		T
		G
col4a6_Ex18	160	T	36435	7244	7472	11335	19165	13288	32115	7864	14927	8095	9991	3253	7580	6734	29800	15640	3979	7440	9510	14996	13746	10099	7874.23	3028	11435	11091	6567	16055	11938	17092	23945	17101
		A
		C
		G
col4a6_Ex18	161	G	35858	7099	7361	11122	18885	12975	31650	7679	14756	7938	9788	3173	7444	6576	29427	15249	3917	7314	9371	14837	13541	9949	7681.12	2999	11282	10997	6488	15840	11691	16830	23686	16961
		A										8 (F 1:992)
		T PS
		C
col4a6_Ex18	162	G	34869	6858	7191	10660	18383	12526	30751	7338	14382	7635	9529	3040	7252	6366	28452	14513	3802	7031	9027	14344	13151	9631	6878.57	2880	10916	10675	6257	15329	11347	16359	22800	16438
		A
		T
		C
col4a6_Ex18	163	A	34580	6590	7100	10198	18217	12042	30700	7121	14237	7368	9418	2884	7220	6085	28152	14027	3748	7036	8887	14280	12846	9617	6425.25	2892	10663	10648	6164	15207	11187	16296	22412	16344
		T
		C
		G
col4a6_Ex18	164	C	35015	6598	7182	10206	18315	11911	30996	7065	14462	7378	9595	2924	7313	6159	28466	14035	3703	7130	8883	14395	12814	9628	6683.77	2910	10730	10754	6188	15413	11321	16491	22333	16505
		A
		T
		G
col4a6_Ex18	165	C	34869	6828	7144	10532	18315	12337	30880	7341	14406	7547	9582	2996	7259	6265	28454	14461	3763	7105	8951	14422	13012	9609	7183.06	2904	10856	10730	6220	15387	11345	16448	22582	16459
		A
		T
		G
col4a6_Ex18	166	A	33953	6710	6962	10385	17844	12218	29936	7211	14051	7500	9324	2971	7083	6205	27504	14175	3706	6960	8845	13979	12825	9383	6166.49	2856	10718	10491	6124	15114	11210	16038	22221	15995
		T
		C
		G
col4a6_Ex18	167	C	36271	7032	7454	11110	19089	12771	32121	7665	14917	7952	9953	3157	7560	6560	29777	15290	3881	7377	9406	14876	13451	9978	6792.91	3011	11273	11019	6480	16003	11786	16942	23657	17139
		A
		T
		G
col4a6_Ex18	168	C	35864	6827	7344	10634	18848	12510	31709	7386	14745	7660	9824	3047	7474	6388	29116	14591	3804	7290	9067	14668	13154	9836	6704.11	2969	10936	10911	6298	15622	11564	16829	22836	16656
		A
		T
		G
col4a6_Ex18	169	T	35848	7095	7342	11169	18855	12946	31718	7657	14748	7972	9780	3152	7417	6616	29163	15169	3883	7377	9307	14875	13496	9975	7690.98	2991	11292	10987	6455	15915	11769	16920	23495	16992
		A
		C
		G
col4a6_Ex18	170	G	35582	7158	7304	11153	18717	13083	31368	7711	14657	8000	9732	3212	7366	6591	29063	15276	3912	7338	9320	14697	13533	9896	6506.62	2980	11253	10932	6515	15716	11735	16770	23548	16782
		A																					12 (F 1:1127)
		T										9 (F 1:888)
		C
col4a6_Ex18	171	G	34727	6961	7147	10822	18344	12762	30662	7477	14226	7730	9498	3126	7238	6434	28546	14861	3780	7041	9099	14344	13183	9663	6508.54	2874	10947	10619	6268	15197	11431	16290	22865	16417
		A
		T
		C
col4a6_Ex18	172	C	35011	6773	7205	10536	18367	12279	31011	7307	14435	7575	9624	3020	7295	6308	28349	14408	3762	7231	8977	14497	12996	9711	6529.17	2945	10854	10755	6241	15496	11444	16573	22574	16480
		A
		T														7 (F 1:901)
		G
col4a6_Ex18	173	C	35095	6861	7202	10662	18494	12463	31071	7423	14518	7696	9646	3048	7339	6363	28522	14660	3821	7151	9075	14489	13085	9718	6408.17	2945	10974	10740	6289	15504	11508	16595	22813	16497
		A
		T
		G
col4a6_Ex18	174	T	35639	7115	7309	11134	18752	13114	31423	7698	14647	7949	9761	3197	7416	6618	29175	15296	3895	7333	9320	14687	13524	9910	7805.15	2958	11219	10845	6441	15757	11719	16769	23441	16842
		A
		C
		G
col4a6_Ex18	175	A	35144	6975	7156	10823	18494	12703	31005	7526	14438	7767	9679	3106	7271	6384	28634	14823	3832	7219	9130	14451	13256	9787	7581.82	2919	11086	10721	6363	15522	11545	16519	23126	16579
		T
		C
		G
col4a6_Ex18	176	C	35725	7091	7339	11147	18820	12956	31689	7753	14672	7983	9836	3188	7448	6604	29287	15243	3893	7346	9331	14805	13567	9936	7268.27	2988	11244	10915	6475	15866	11749	16865	23530	16890
		A
		T
		G
col4a6_Ex18	177	C	36446	7259	7469	11533	19171	13375	32340	7910	14996	8154	10058	3285	7559	6777	30125	15884	4000	7474	9574	15016	13788	10168	7447.73	3035	11517	11167	6639	16159	11965	17132	24170	17313
		A										13 (F 1:627)
		T
		G
col4a6_Ex18	178	T	35768	7100	7323	11091	18863	13043	31615	7617	14687	7918	9818	3143	7476	6553	29293	15191	3889	7343	9327	14774	13451	9958	6489.4	3000	11238	10957	6435	15875	11701	16892	23445	16923
		A
		C
		G
col4a6_Ex18	179	G	35396	7028	7301	11044	18591	12944	31242	7644	14526	7944	9716	3199	7379	6573	29118	15290	3871	7158	9280	14637	13388	9789	6500.9	2935	11201	10856	6388	15507	11655	16699	23411	16770
		A
		T PS
		C
col4a6_Ex18	180	G	35318	7060	7241	10967	18605	12936	31245	7636	14558	7920	9691	3170	7375	6522	29118	15104	3869	7165	9256	14602	13432	9802	6445.78	2935	11154	10787	6434	15622	11624	16599	23289	16739
		A
		T
		C
col4a6_Ex18	181	A	34855	6922	7174	10774	18536	12699	30776	7443	14434	7771	9561	3097	7331	6461	28512	14774	3791	7119	9099	14395	13236	9723	6984.3	2903	11020	10759	6279	15329	11532	16642	22811	16376
		T
		C
		G
col4a6_Ex18	182	C	34738	6740	7121	10590	18139	12337	30705	7362	14375	7657	9476	3017	7252	6333	28108	14411	3779	7161	8935	14396	13048	9658	6921.98	2921	10864	10757	6267	15435	11410	16585	22657	16460
		A
		T
		G
col4a6_Ex18	183	C	34733	6800	7110	10652	18199	12457	30796	7388	14359	7647	9463	3038	7233	6299	28420	14653	3780	7214	9082	14451	13046	9640	6385.2	2925	10920	10718	6310	15456	11440	16535	22868	16502
		A										9 (F 1:849)
		T
		G
col4a6_Ex18	184	A	35306	6977	7275	10996	18498	12669	31336	7579	14572	7770	9707	3128	7323	6440	29190	15177	3848	7215	9257	14623	13226	9772	6844.44	2945	11055	10811	6392	15648	11554	16589	23456	16805
		T
		C
		G
col4a6_Ex18	185	C	34945	6788	7149	10727	18291	12465	31114	7425	14506	7686	9577	3048	7291	6372	28516	14586	3818	7287	9122	14617	13118	9746	7256.37	2973	10976	10861	6333	15655	11554	16706	22903	17247
		A
		T									10 (F 1:1450)
		G
col4a6_Ex18	186	C	35199	6825	7196	10738	18446	12423	31132	7439	14494	7691	9592	3061	7325	6343	28650	14678	3786	7211	9082	14484	13117	9738	6743.1	2950	10981	10793	6263	15502	11484	16606	22812	16585
		A
		T
		G
col4a6_Ex18	187	A	35996	7259	7441	11400	19087	13301	31907	7816	14820	8099	9908	3273	7526	6743	29805	15743	3918	7306	9449	14908	13689	10056	7360.63	2975	11386	10998	6572	15924	11861	16871	23938	17100
		T
		C
		G								7 (F 1:1116)		6 (F 1:1349)
col4a6_Ex18	188	G	36335	7327	7468	11559	19202	13443	32211	7926	14914	8194	9965	3302	7536	6781	30095	15981	3999	7415	9589	15095	13864	10177	8037.72	3036	11504	11072	6642	16091	11961	17050	24270	17318
		A
		T										7 (F 1:1170)
		C
col4a6_Ex18	189	G	35226	6990	7200	10899	18587	12746	31185	7521	14540	7809	9683	3113	7319	6465	28806	14956	3852	7189	9178	14579	13405	9810	6346.92	2947	11089	10819	6381	15594	11590	16548	23142	16685
		A
		T													7 (F 1:1045)
		C
col4a6_Ex18	190	C	35831	7120	7357	11099	18881	13029	31691	7731	14722	8002	9810	3214	7472	6582	29384	15309	3912	7340	9371	14822	13558	9965	7440.4	2988	11288	10994	6438	15852	11780	16859	23591	16924
		A
		T
		G
col4a6_Ex18	191	A	34307	6769	7030	10505	18070	12271	30413	7258	14135	7568	9454	3024	7162	6225	27980	14407	3730	6996	8944	14104	13001	9470	6708.08	2836	10740	10506	6207	15102	11218	16164	22526	16063
		T
		C
		G
col4a6_Ex18	192	C	35796	7115	7345	11150	18831	12918	31746	7679	14770	7967	9828	3203	7459	6570	29197	15238	3886	7392	9312	14846	13483	9947	7776.69	2991	11234	10957	6477	15949	11766	16928	23469	16899
		A
		T
		G
col4a6_Ex18	193	T	35368	7058	7273	11113	18583	12951	31333	7659	14550	7908	9721	3175	7360	6570	28919	15134	3850	7267	9246	14713	13370	9844	6719.22	2957	11184	10815	6391	15684	11645	16665	23414	16779
		A
		C
		G
col4a6_Ex18	194	T	35459	7077	7295	11157	18691	12973	31445	7642	14597	7926	9743	3176	7369	6600	29165	15210	3900	7285	9252	14747	13504	9877	6829.3	2982	11215	10881	6379	15686	11699	16793	23450	16837
		A
		C
		G
col4a6_Ex18	195	C	35827	7169	7368	11242	18909	13074	31794	7795	14769	8053	9857	3230	7481	6640	29601	15542	3922	7337	9460	14823	13588	9943	6667.17	3006	11353	10970	6526	15838	11824	16762	23882	17050
		A PS										7 (F 1:1150)
		T
		G PS
col4a6_Ex18	196	A	36060	7266	7410	11296	19039	13231	31905	7811	14769	8077	9933	3247	7516	6713	29733	15553	3925	7377	9452	14918	13689	10066	7789.15	2992	11390	11035	6551	15885	11851	16936	23894	17070
		T
		C
		G
col4a6_Ex18	197	T	35899	7244	7378	11337	18974	13254	31706	7817	14741	8068	9804	3238	7479	6691	29554	15524	3946	7353	9457	14856	13720	9988	6548.58	2990	11410	10985	6530	15908	11862	16904	23793	16941
		A
		C
		G
col4a6_Ex18	198	g	36099	7298	7416	11352	19080	13294	31926	7837	14779	8077	9871	3271	7522	6695	29734	15646	3953	7347	9480	14932	13764	10048	6830.93	3003	11428	11046	6572	15925	11907	16944	23947	17091
		A
		T
		C
col4a6_Ex18	199	t	35013	7037	7226	11068	18561	12922	30922	7606	14403	7876	9652	3174	7290	6537	28949	15265	3838	7101	9253	14476	13405	9773	7628.11	2923	11070	10657	6359	15392	11544	16379	23271	16656
		A
		C
		G
col4a6_Ex18	200	g	35460	7087	7271	11063	18700	12957	31373	7629	14594	7908	9711	3214	7376	6542	29150	15208	3876	7181	9288	14640	13467	9848	7391.74	2944	11186	10771	6433	15596	11626	16603	23459	16765
		A
		T
		C
col4a6_Ex18	201	a	35270	7050	7280	11015	18703	12923	31251	7658	14463	7905	9681	3160	7337	6551	29100	15215	3868	7158	9244	14616	13383	9820	6859.65	2926	11125	10713	6395	15502	11574	16556	23335	16710
		T
		C
		G
col4a6_Ex18	202	g	35545	6968	7286	10949	18718	12776	31412	7579	14647	7857	9748	3130	7417	6489	29040	15010	3845	7213	9248	14692	13346	9838	7588.15	2969	11095	10817	6355	15606	11612	16658	23287	16769
		A
		T
		C
col4a6_Ex18	203	c	34415	6713	7032	10515	18063	12251	30558	7252	14210	7531	9417	3043	7168	6274	28161	14438	3727	7075	8926	14249	12873	9507	6357.21	2896	10816	10584	6177	15236	11259	16580	22491	16362
		A
		T
		G
col4a6_Ex18	204	t	35683	7009	7337	11025	18749	12746	31620	7605	14712	7853	9802	3174	7432	6535	29224	15118	3858	7297	9211	14675	13323	9848	6399.22	2955	11134	10838	6400	15756	11625	16733	23177	16780
		A
		C
		G
col4a6_Ex18	205	t	35448	6987	7313	11117	18670	12777	31557	7635	14641	7849	9788	3183	7379	6544	29367	15342	3855	7241	9297	14715	13380	9798	7525	2979	11203	10835	6409	15750	11614	16710	23562	16887
		A
		C
		G
col4a6_Ex18	206	t	35830	7140	7389	11231	18881	13102	31709	7743	14730	7959	9862	3197	7447	6597	29441	15450	3914	7282	9386	14816	13551	10028	7754.04	2980	11256	10988	6474	15819	11755	16873	23647	17004
		A
		C
col4a6_Ex18	207	t	35973	7187	7440	11280	18995	13250	31812	7774	14772	8036	9878	3235	7450	6660	29584	15537	3922	7328	9388	14861	13672	10039	6647.98	3001	11343	11003	6502	15841	11813	16900	23810	17034
		A
		C
		G
col4a6_Ex18	208	g	35593	7110	7357	11186	18881	13016	31477	7706	14622	7967	9797	3188	7431	6557	29358	15408	3896	7229	9338	14718	13548	9920	6896.7	2980	11255	10896	6481	15686	11666	16738	23652	16903
		A																											6 (F 1:1080)
		T
		C
col4a6_Ex18	209	c	35971	7166	7412	11333	18917	13106	31854	7807	14778	7984	9873	3231	7492	6618	29578	15598	3913	7339	9426	14859	13612	10003	7037.01	2983	11317	10956	6549	15903	11808	16882	23871	17043
		A
		T
		G
col4a6_Ex18	210	a	36444	7308	7495	11473	19231	13347	32179	7899	14937	8149	10027	3276	7594	6755	30092	15834	3977	7420	9567	15117	13813	10160	6964.52	3024	11532	11090	6616	16129	11971	17117	24182	17288
		T
		C
		G
col4a6_Ex18	211	a	36200	7266	7477	11389	19122	13328	32021	7844	14867	8091	9969	3257	7516	6743	29805	15600	3981	7370	9488	14979	13767	10088	7622.03	3028	11429	10994	6559	15976	11928	16974	23971	17161
		T
		C
		G
col4a6_Ex18	212	a	35946	7225	7410	11234	18980	13278	31702	7794	14728	8061	9957	3271	7492	6764	29551	15553	3943	7278	9416	14843	13704	10000	6538.62	3000	11298	10962	6534	15792	11797	16800	23745	17004
		T
		C
		G
col4a6_Ex18	213	t	35832	7119	7347	11142	18668	13098	31691	7746	14681	8106	10200	3301	7423	6598	29445	15381	3972	7208	9422	14770	13498	10010	7304.09	3006	11213	10789	6475	15769	11666	16645	23519	16884
		A
		C
		G
col4a6_Ex18	214	g	36041	7233	7423	11325	18904	13329	31798	7780	14707	8139	10082	3332	7436	6709	29623	15596	3964	7280	9471	14859	13716	10017	7218.53	3014	11323	10862	6534	15883	11699	16732	23781	17009
		A
		T
		C
col4a6_Ex18	215	a	35561	7146	7294	11189	18760	13357	31208	7735	14533	8128	9942	3280	7372	6686	29205	15380	3944	7104	9378	14571	13589	9957	7281.77	2984	11246	10783	6434	15616	11649	16539	23467	16743
		T
		G
col4a6_Ex18	216	a	35228	7039	7245	11054	18612	13151	31099	7658	14486	8028	9875	3258	7385	6593	28919	15176	3910	7085	9282	14501	13468	9834	6497	2949	11137	10760	6389	15450	11574	16436	23258	16536
		T
		C
		G
col4a6_Ex18	217	g	35611	7072	7331	11137	18730	13175	31489	7709	14497	8092	9970	3289	7380	6608	29197	15286	3913	7131	9330	14606	13466	9954	7750.91	3007	11183	10796	6426	15556	11675	16615	23464	16679
		A
		T																						11 (F 1:904)
		C																																347 (F 1:48)
col4a6_Ex18	218	a	36581	7294	7451	11409	18913	13474	31915	7896	14722	8186	10104	3328	7389	6742	29824	15732	4017	7267	9562	14864	13725	9990	7709.76	3015	11329	10850	6540	15725	11735	16614	23977	16989
		T
		C
		G
col4a6_Ex18	219	c	35449	6967	7290	11003	18515	12847	31456	7659	14558	7919	9930	3224	7356	6557	29112	15086	3888	7194	9232	14593	13318	9757	7120.27	2982	11052	10745	6367	15590	11550	16546	23276	16672
		A
		T
		G
col4a6_Ex18	220	a	35609	7047	7314	10951	18546	12930	31290	7640	14602	7988	9966	3219	7353	6533	29049	15067	3935	7211	9302	14600	13428	9789	7540.29	2961	11079	10767	6399	15553	11613	16507	23315	16684
		T
		C
		G
col4a6_Ex18	221	t	34473	6816	7110	10664	17985	12484	30484	7430	14158	7734	9632	3097	7158	6422	28092	14551	3812	6900	9042	14148	12983	9488	7279.49	2873	10685	10440	6215	15011	11330	15987	22540	16041
		A
		C
		G
col4a6_Ex18	222	c	36573	7231	7530	11362	19084	13382	32152	7857	14953	8191	10179	3322	7575	6803	29857	15614	4037	7444	9558	15113	13699	10167	6854.99	3064	11392	11062	6586	16021	11925	17054	23819	17203
		A
		T				8 (F 1:1420)
		G																															16 (F 1:1488)
col4a6_Ex18	223	g	37245	7225	7408	11259	18889	13428	31666	7814	14739	8163	10064	3291	7442	6697	29586	15566	3993	7246	9457	15106	13678	10068	7116.62	3003	11282	10883	6523	15700	11745	16678	23778	16957
		A
		T																	6 (F 1:665)
		C
col4a6_Ex18	224	a	35418	7122	7316	11132	18471	13142	31195	7715	14450	8007	9889	3250	7323	6603	29195	15314	3913	7071	9347	14557	13423	9747	6523.75	2936	11135	10716	6348	15285	11545	16415	23448	16667
		T
		C					13 (F 1:1420)
		G
col4a6_Ex18	225	t	37942	7122	7315	11111	18251	13399	31439	7688	14286	8005	9897	3232	7311	6652	31202	15200	3907	7014	9324	14449	13387	9684	7050.78	2946	11100	10616	6354	15229	11546	16355	23264	16511
		A																													8 (F 1:1443)
		C
		G
col4a6_Ex18	226	a	36202	7269	7445	11326	19866	13505	33502	7841	14843	8247	10143	3340	7455	6752	29704	15904	4004	7292	9522	14867	14299	10060	6912.82	3035	11359	10988	6527	15882	11762	16798	23931	16968
		T
		C
		G
col4a6_Ex18	227	t	38182	7346	7423	11502	20083	13500	33508	8028	14679	8488	10047	3342	7745	6864	29441	13348	4015	7584	9772	14892	13724	9961	6787.7	3013	11355	10893	461	16680	12068	16814	23947	17456
		A																						7 (F 1:1423)
		C
		G
col4a6_Ex18	228	a	36041	7219	7370	11432	19953	13516	31540	7665	15351	8165	10119	3272	7393	6572	29654	15519	3965	7290	9381	15074	13725	10130	7688.23	2998	11220	10962	6455	15832	11506	16651	25306	16996
		T
		C
		G
col4a6_Ex18	229	a	38121	7182	7384	11202	19058	13507	31544	7669	14801	8108	10131	3282	7408	6590	29485	15356	3966	7287	9413	14805	13764	10113	7440.55	3008	11185	10986	6482	15840	11622	17634	24822	16876
		T
		C
		G
col4a6_Ex18	230	g	37280	7164	7384	11278	18791	13427	30953	7632	14407	8074	10328	3367	7213	7186	29357	15500	4170	7031	9479	14710	13694	9972	6748.49	3099	11169	10726	6384	15246	11397	17509	24768	16736
		A
		T
col4a6_Ex18	231	t	36888	6704	1077	11445	19110	13305	31515	8059	13817	8412	10029	3446	7415	6940	30657	16114	4033	832	9607	15185	2904	10013	6663.78	2999	10967	11042	6705	1260	12172	2291	24624	17114
		A				8 (F 1:1430)
		C
		G																									8 (F 1:1370)
col4a6_Ex18	232	g	37936	7099	6928	12046	19984	14304	32695	8012	15553	7363	9839	3552	7468	7122	31289	16687	3719	7737	9726	2808	13664	10252	7503.64	2982	2849	10915	6703	16754	10629	16942	24695	17258
		A
		T										8 (F 1:920)
		C
col4a6_Ex18	233	g	38000	7550	7757	12059	19969	14336	33531	8284	14760	8647	10578	3128	7520	7169	31275	16640	4074	7702	9908	15475	14262	1620	6862.95	3179	11808	1140	6623	16568	12309	17655	24949	17843
col4a6_Ex18	234	t	37866	7689	139	12054	20003	14332	33311	396	15479	8653	10603	3486	7820	7210	31052	16474	4148	7491	10034	15564	14443	10651	7289.17	3123	11948	11422	255	526	12425	17605	24989	17719
col4a6_Ex18	235	c	37631	7666	187	108	19510	14071	33211	8323	15400	8658	10529	3515	7500	7151	31062	16509	3809	7638	9954	29	14399	10454	7428.35	3095	11949	151	6721	1036	12334	17497	24747	17624
col4a6_Ex18	236	a	37822	7727	7759	1	1	14344	33086	1	15369		10599	3531	7772	7170	31010		4209	7709	9945	15468	14475	1	8167.44	3122	11920	11343	6841	16580	12353	17490	24949	17650
