# Supplementary material for: Rapid identification and recovery of ENU-induced mutations with next-generation sequencing and Paired-End Low-Error analysis
Source: BMC Genomics. 2015 Feb 14;16(1):83. doi: 10.1186/s12864-015-1263-4 (PMC4457992; doi:10.1186/s12864-015-1263-4)
Supplement: Additional file 5: — Prediction of Deleterious Alleles in Target Amplicons (PoDATA) program. [file 12864_2015_1263_MOESM5_ESM.zip]

Archive with 1 entries (1 files):
- 1477242447137963_add4.r
