# Supplementary material for: Rapid identification and recovery of ENU-induced mutations with next-generation sequencing and Paired-End Low-Error analysis
Source: BMC Genomics. 2015 Feb 14;16(1):83. doi: 10.1186/s12864-015-1263-4 (PMC4457992; doi:10.1186/s12864-015-1263-4)
Supplement: Additional file 5: — Prediction of Deleterious Alleles in Target Amplicons (PoDATA) program. [file 12864_2015_1263_MOESM5_ESM.zip › 1477242447137963_add4.r]

miseq_stop_finder<-function(genbankfile, Fprimer, Rprimer,exon)
{

stopcodons<-c("TAG","TAA","TGA")

point1stops<-c("CAG","AAG","GAG","CAA","AAA","GAA","CGA","GGA","AGA")
point2stops<-c("TCG","TGG","TTG","TTA","TCA")
point3stops<-c("TAC","TAT","TGC","TGT","TGG")
potentialstops<-unique(c(point1stops,point2stops,point3stops))
pointmuts<-c("C>T","A>T","G>T","C>T","A>T","G>T","C>T","G>T","A>T", "C>A","G>A","T>A","T>A,T>G","C>A,C>G", "C>G,C>A","T>G,T>A","C>A","T>A")


#filename<-"amer1_genbank.txt"
#fprimerF<-"CCTTTGGCTGCCACTGAA"
#rprimerR<-"AGAGGAGCAGGATGCAACA"
#primerF<-toupper(fprimerF)
#primerR<-toupper(rprimerR)
#exon<-4

filename<-genbankfile;
primerF<-Fprimer;
primerR<-Rprimer;
primerF<-toupper(primerF)
primerR<-toupper(primerR)

scrollthrough<-function(findme, inwhat)
{
  ret<-c();
  for( i in 1:length(findme) )
  {
     ret<-c(ret,pointmuts[which(inwhat == findme[i])])
  }
  ret;
}

input<-scan(filename,what="",sep="\n",quiet=T)


FI<-grep("^ {0,}ORIGIN", input)+1
LA<-which(input == "//") - 1

genseq<-unlist(strsplit(gsub("[[:digit:] ]", "", input[FI:LA]),NULL))
genseq<-toupper(genseq)
startline<-grep("^ {0,}CDS", input)
genexons<-paste(gsub("[[:alpha:]'()' ]","",input[startline:(grep("^ {0,}/",input[startline:length(input)])[1]-2+startline)]),collapse="")

revcomp<-function(string)
{
  out<-rev(strsplit(toupper(string),"")[[1]])
  out2<-out
  out2<-replace(out2,which(out=="A"),"T")
  out2<-replace(out2,which(out=="T"),"A")
  out2<-replace(out2,which(out=="C"),"G")
  out2<-replace(out2,which(out=="G"),"C")
  paste(out2,collapse="")
}

genseq2<-paste(genseq,collapse="")
primerFbind<-regexpr(primerF, genseq2)[1]
primerRbind<-regexpr(revcomp(primerR), genseq2)[1]

genexons<-paste(gsub("[[:alpha:]'()' ]","",input[grep("^ {0,}CDS", input):(grep("^ {0,}/codon",input)-1)]),collapse="")

exons<-unlist(strsplit(unlist(strsplit(genexons,",")),"\\."))[which(unlist(strsplit(unlist(strsplit(genexons,",")),"\\.")) != "")]
exonsize<-c()
numexons<-length(exons)/2

for(i in 1:numexons)
{
  exonsize[i]<-as.numeric(exons[i*2])-as.numeric(exons[(i*2)-1])+1
}

exons<-as.numeric(exons)
amploc<-primerFbind:(primerRbind+nchar(primerR)-1)
ampseq<-genseq[amploc]

codpos<-c()

#filling the introns into codpos with 0
codpos[1:exons[1]-1]<-0
if(numexons>1)
{
  for(i in seq(2,length(exons)-2,2))
  {
    codpos[(exons[i]+1):(exons[i+1]-1)]<-0
  }
}
codpos[exons[length(exons)]+1:length(genseq)]<-0

offset<-3
total<-0
for(i in seq(1,length(exons)-1,2))
{
  if(offset==3)
  {
    framein<-rep(c(1,2,3),length.out=length(exons[i]:exons[i+1]) )
  }
  if(offset==2)
  {
    framein<-rep(c(2,3,1),length.out=length(exons[i]:exons[i+1]) )
  }
  if(offset==1)
  {
    framein<-rep(c(3,1,2),length.out=length(exons[i]:exons[i+1]) )
  }
  codpos[ (exons[i]:exons[i+1]) ]<-framein
  total<-total+length(exons[i]:exons[i+1])
  offset<- 3 - total%%3
}
ampframe<-codpos[amploc]
amppos<-c(1:length(ampseq))

zerocut<-which(ampframe==0)
if(length(zerocut)>0)
{
  ampframe<-ampframe[-zerocut]
  ampseq<-ampseq[-zerocut]
  amppos<-amppos[-zerocut]
}

if(which(ampframe==1)[1] == 1)
{
  begcut<-NULL
} else
{
  begcut<-(1:which(ampframe==1)[1]-1)
}
if(length(begcut)>0)
{
  ampframe<-ampframe[-begcut]
  ampseq<-ampseq[-begcut]
  amppos<-amppos[-begcut]
}

if(tail(which(ampframe==3),1) == length(ampframe))
{
  endcut<-NULL
} else
{
  endcut<-((tail(which(ampframe==3),1)+1):length(ampframe))
}
if(length(endcut)>0)
{
  ampframe<-ampframe[-endcut]
  ampseq<-ampseq[-endcut]
  amppos<-amppos[-endcut]
}
ampseq2<-ampseq
ampseq<-paste(ampseq,collapse="")

seq<-substring(ampseq, seq(1,nchar(ampseq),3), seq(3,nchar(ampseq),3))
sink( paste(paste(strsplit(filename,".txt")[[1]][1],exon,sep="_exon"),".txt",sep="_potential_stops"))
#sink("hey.txt")

if(length(which(seq %in% stopcodons)) > 0)
{
     cat("There exists a stop codon in the original amplicon at position ")
     cat(which(seq %in% stopcodons),'\n')
}

##point mutations at position 1
p1<-which(seq %in% point1stops)
#position of mutation in sequence
posp1<-amppos[p1*3]-2
mutp1<-scrollthrough(seq[p1],potentialstops)

##point mutations at position 2
p2<-which(seq %in% point2stops)
#position of mutation in sequence
posp2<-amppos[p2*3]-1
mutp2<-scrollthrough(seq[p2],potentialstops)
 
##point mutations at position 3
p3<-which(seq %in% point3stops)
#position of mutation in sequence
posp3<-amppos[p3*3]
mutp3<-scrollthrough(seq[p3],potentialstops)

cat(paste(posp1,mutp1,sep="#"),paste(posp2,mutp2,sep="#"),paste(posp3,mutp3,sep="#") , sep="\n")
sink()

}
