# Supplementary material for: Rapid identification and recovery of ENU-induced mutations with next-generation sequencing and Paired-End Low-Error analysis
Source: BMC Genomics. 2015 Feb 14;16(1):83. doi: 10.1186/s12864-015-1263-4 (PMC4457992; doi:10.1186/s12864-015-1263-4)
Supplement: Additional file 6: — PoDATA readme. [file 12864_2015_1263_MOESM6_ESM.txt]

Open in R

Source

>getwd()
	This will print the working directory.
>setwd("C:/...")
	This will set the working directory. Set it to the folder where the genbank files live. This will also be the output directory.

>miseq_stop_finder(a,b,c,d)
	a =	"genbank_filename"
	b =	"Forward primer sequence"
	c =	"reverse primer sequence"
	d =	"exon number, or any text to include in the output filename. Don't use '.' here, it will confuse the filenaming"

Output will be in 'a'_genbank_exon'd'_potential_stops.txt
